# Supplementary material for: MONET: Multi-omic module discovery by omic selection
Source: PLoS Comput Biol. 2020 Sep 15;16(9):e1008182. doi: 10.1371/journal.pcbi.1008182 (PMC7518594; doi:10.1371/journal.pcbi.1008182)
Supplement: S1 Supporting data. MONET's clustering results on the TCGA and scNMT datasets — (ZIP) [file pcbi.1008182.s002.zip]

Archive with 12 entries (12 files):
- colon_monet.txt
- gbm_monet.txt
- kidney_monet.txt
- liver_monet.txt
- lung_monet.txt
- melanoma_monet.txt
- ovarian_monet.txt
- README.txt
- sarcoma_monet.txt
- scnmt_monet.txt
- aml_monet.txt
- breast_monet.txt
