# Supplementary material for: MONET: Multi-omic module discovery by omic selection
Source: PLoS Comput Biol. 2020 Sep 15;16(9):e1008182. doi: 10.1371/journal.pcbi.1008182 (PMC7518594; doi:10.1371/journal.pcbi.1008182)
Supplement: S1 Supporting data. MONET's clustering results on the TCGA and scNMT datasets — (ZIP) [file pcbi.1008182.s002.zip › colon_monet.txt]

0->1,3	3->1	4->3,1	12->1
"TCGA.A6.2675" 0
"TCGA.A6.4105" 12
"TCGA.A6.5656" 12
"TCGA.A6.5657" 0
"TCGA.A6.5659" 12
"TCGA.A6.5660" 12
"TCGA.A6.5661" 3
"TCGA.A6.5662" 12
"TCGA.A6.5664" 4
"TCGA.A6.5665" 3
"TCGA.A6.5666" 12
"TCGA.A6.5667" 12
"TCGA.A6.6137" 12
"TCGA.A6.6138" 14
"TCGA.A6.6140" 12
"TCGA.A6.6141" 3
"TCGA.A6.6142" 4
"TCGA.A6.6648" 12
"TCGA.A6.6649" 0
"TCGA.A6.6650" 12
"TCGA.A6.6651" 0
"TCGA.A6.6652" 12
"TCGA.A6.6653" 3
"TCGA.A6.6654" 0
"TCGA.A6.6780" 3
"TCGA.A6.6781" 4
"TCGA.A6.6782" 4
"TCGA.AA.3489" 4
"TCGA.AA.3496" 12
"TCGA.AA.3511" 12
"TCGA.AA.3655" 3
"TCGA.AA.3660" 12
"TCGA.AA.3662" 12
"TCGA.AA.3663" 3
"TCGA.AA.3697" 12
"TCGA.AA.3712" 12
"TCGA.AA.3713" 3
"TCGA.AD.5900" 3
"TCGA.AD.6548" 12
"TCGA.AD.6888" 12
"TCGA.AD.6889" 3
"TCGA.AD.6890" 12
"TCGA.AD.6895" 3
"TCGA.AD.6899" 0
"TCGA.AD.6901" 4
"TCGA.AD.6963" 12
"TCGA.AD.6964" 4
"TCGA.AD.6965" 12
"TCGA.AM.5820" 12
"TCGA.AM.5821" 3
"TCGA.AU.3779" 12
"TCGA.AU.6004" 3
"TCGA.AY.5543" 12
"TCGA.AY.6196" 4
"TCGA.AY.6197" 3
"TCGA.AY.6386" 3
"TCGA.AZ.4323" 13
"TCGA.AZ.4616" 12
"TCGA.AZ.5403" 12
"TCGA.AZ.5407" 3
"TCGA.AZ.6598" 3
"TCGA.AZ.6599" 3
"TCGA.AZ.6600" 3
"TCGA.AZ.6601" 3
"TCGA.AZ.6603" 12
"TCGA.AZ.6605" 4
"TCGA.AZ.6606" 3
"TCGA.AZ.6607" 0
"TCGA.AZ.6608" 12
"TCGA.CA.5254" 3
"TCGA.CA.5255" 3
"TCGA.CA.5796" 3
"TCGA.CA.5797" 12
"TCGA.CA.6715" 12
"TCGA.CA.6716" 12
"TCGA.CA.6717" 0
"TCGA.CA.6718" 3
"TCGA.CA.6719" 0
"TCGA.CK.4947" 3
"TCGA.CK.4948" 12
"TCGA.CK.4950" 3
"TCGA.CK.4952" 3
"TCGA.CK.5912" 12
"TCGA.CK.5913" 3
"TCGA.CK.5914" 12
"TCGA.CK.5915" 12
"TCGA.CK.5916" 3
"TCGA.CK.6746" 3
"TCGA.CK.6747" 3
"TCGA.CK.6748" 0
"TCGA.CK.6751" 3
"TCGA.CM.4743" 3
"TCGA.CM.4751" 3
"TCGA.CM.5344" 12
"TCGA.CM.5348" 0
"TCGA.CM.5349" 12
"TCGA.CM.5860" 12
"TCGA.CM.5861" 3
"TCGA.CM.5862" 12
"TCGA.CM.5863" 3
"TCGA.CM.5864" 12
"TCGA.CM.5868" 12
"TCGA.CM.6161" 12
"TCGA.CM.6162" 0
"TCGA.CM.6163" 12
"TCGA.CM.6164" 12
"TCGA.CM.6165" 0
"TCGA.CM.6166" 12
"TCGA.CM.6167" 0
"TCGA.CM.6168" 0
"TCGA.CM.6169" 0
"TCGA.CM.6170" 12
"TCGA.CM.6171" 3
"TCGA.CM.6172" 12
"TCGA.CM.6674" 3
"TCGA.CM.6675" 3
"TCGA.CM.6676" 12
"TCGA.CM.6677" 12
"TCGA.CM.6678" 12
"TCGA.CM.6679" 0
"TCGA.CM.6680" 3
"TCGA.D5.5537" 12
"TCGA.D5.5538" 12
"TCGA.D5.5539" 0
"TCGA.D5.5540" 12
"TCGA.D5.5541" 12
"TCGA.D5.6529" 4
"TCGA.D5.6530" 3
"TCGA.D5.6531" 3
"TCGA.D5.6532" 12
"TCGA.D5.6533" 12
"TCGA.D5.6534" 4
"TCGA.D5.6535" 12
"TCGA.D5.6536" 4
"TCGA.D5.6537" 12
"TCGA.D5.6538" 12
"TCGA.D5.6539" 3
"TCGA.D5.6540" 3
"TCGA.D5.6541" 0
"TCGA.D5.6898" 12
"TCGA.D5.6920" 3
"TCGA.D5.6922" 0
"TCGA.D5.6923" 4
"TCGA.D5.6924" 4
"TCGA.D5.6926" 0
"TCGA.D5.6927" 3
"TCGA.D5.6928" 4
"TCGA.D5.6929" 12
"TCGA.D5.6930" 3
"TCGA.D5.6931" 3
"TCGA.D5.6932" 12
"TCGA.D5.7000" 3
"TCGA.DM.A0X9" 12
"TCGA.DM.A0XD" 12
"TCGA.DM.A0XF" 12
"TCGA.DM.A1D0" 12
"TCGA.DM.A1D4" 12
"TCGA.DM.A1D6" 12
"TCGA.DM.A1D7" 12
"TCGA.DM.A1D8" 12
"TCGA.DM.A1D9" 12
"TCGA.DM.A1DA" 12
"TCGA.DM.A1DB" 12
"TCGA.DM.A1HA" 12
"TCGA.DM.A1HB" 3
"TCGA.DM.A280" 3
"TCGA.DM.A282" 12
"TCGA.DM.A285" 12
"TCGA.DM.A288" 12
"TCGA.DM.A28A" 12
"TCGA.DM.A28C" 12
"TCGA.DM.A28E" 12
"TCGA.DM.A28F" 12
"TCGA.DM.A28G" 12
"TCGA.DM.A28H" 12
"TCGA.DM.A28K" 3
"TCGA.DM.A28M" 12
"TCGA.F4.6459" 0
"TCGA.F4.6460" 0
"TCGA.F4.6461" 4
"TCGA.F4.6463" 4
"TCGA.F4.6569" 0
"TCGA.F4.6570" 3
"TCGA.F4.6703" 0
"TCGA.F4.6704" 0
"TCGA.F4.6805" 0
"TCGA.F4.6806" 12
"TCGA.F4.6807" 0
"TCGA.F4.6808" 12
"TCGA.F4.6809" 0
"TCGA.F4.6854" 12
"TCGA.F4.6855" 4
"TCGA.F4.6856" 3
"TCGA.G4.6293" 3
"TCGA.G4.6294" 12
"TCGA.G4.6295" 12
"TCGA.G4.6297" 0
"TCGA.G4.6298" 12
"TCGA.G4.6299" 3
"TCGA.G4.6302" 0
"TCGA.G4.6303" 12
"TCGA.G4.6304" 3
"TCGA.G4.6306" 12
"TCGA.G4.6307" 12
"TCGA.G4.6309" 3
"TCGA.G4.6310" 0
"TCGA.G4.6311" 12
"TCGA.G4.6314" 0
"TCGA.G4.6315" 12
"TCGA.G4.6317" 12
"TCGA.G4.6320" 3
"TCGA.G4.6321" 3
"TCGA.G4.6322" 3
"TCGA.G4.6323" 3
"TCGA.G4.6586" 3
"TCGA.G4.6588" 3
"TCGA.G4.6625" 4
"TCGA.G4.6626" 12
"TCGA.G4.6627" 0
"TCGA.G4.6628" 3
