# Supplementary material for: MONET: Multi-omic module discovery by omic selection
Source: PLoS Comput Biol. 2020 Sep 15;16(9):e1008182. doi: 10.1371/journal.pcbi.1008182 (PMC7518594; doi:10.1371/journal.pcbi.1008182)
Supplement: S1 Supporting data. MONET's clustering results on the TCGA and scNMT datasets — (ZIP) [file pcbi.1008182.s002.zip › gbm_monet.txt]

3->2	7->2	8->2	10->2	15->2
"TCGA.02.0001" 15
"TCGA.02.0003" 10
"TCGA.02.0007" 8
"TCGA.02.0009" 8
"TCGA.02.0010" 7
"TCGA.02.0011" 3
"TCGA.02.0014" 7
"TCGA.02.0021" 8
"TCGA.02.0024" 3
"TCGA.02.0027" 8
"TCGA.02.0028" 7
"TCGA.02.0033" 15
"TCGA.02.0034" 3
"TCGA.02.0038" 10
"TCGA.02.0043" 10
"TCGA.02.0047" 3
"TCGA.02.0052" 3
"TCGA.02.0054" 15
"TCGA.02.0057" 8
"TCGA.02.0058" 7
"TCGA.02.0060" 8
"TCGA.02.0064" 10
"TCGA.02.0069" 3
"TCGA.02.0071" 10
"TCGA.02.0074" 3
"TCGA.02.0075" 15
"TCGA.02.0080" 7
"TCGA.02.0083" 8
"TCGA.02.0085" 8
"TCGA.02.0086" 8
"TCGA.02.0089" 10
"TCGA.02.0099" 3
"TCGA.02.0102" 10
"TCGA.02.0107" 15
"TCGA.02.0113" 15
"TCGA.02.0114" 7
"TCGA.02.0115" 15
"TCGA.02.0116" 10
"TCGA.02.2466" 3
"TCGA.02.2470" 15
"TCGA.02.2483" 7
"TCGA.02.2485" 10
"TCGA.02.2486" 10
"TCGA.06.0122" 8
"TCGA.06.0124" 15
"TCGA.06.0125" 8
"TCGA.06.0126" 10
"TCGA.06.0128" 7
"TCGA.06.0129" 7
"TCGA.06.0130" 15
"TCGA.06.0133" 15
"TCGA.06.0137" 8
"TCGA.06.0139" 15
"TCGA.06.0140" 10
"TCGA.06.0141" 15
"TCGA.06.0142" 15
"TCGA.06.0143" 3
"TCGA.06.0145" 8
"TCGA.06.0147" 15
"TCGA.06.0155" 3
"TCGA.06.0169" 15
"TCGA.06.0875" 3
"TCGA.06.0876" 8
"TCGA.06.0877" 10
"TCGA.06.0878" 3
"TCGA.06.0879" 10
"TCGA.06.0881" 15
"TCGA.06.0882" 15
"TCGA.06.0939" 8
"TCGA.06.1084" 15
"TCGA.06.1086" 15
"TCGA.06.1087" 3
"TCGA.06.1800" 3
"TCGA.06.1801" 3
"TCGA.06.1802" 3
"TCGA.06.1805" 7
"TCGA.06.2557" 10
"TCGA.06.2558" 3
"TCGA.06.2559" 3
"TCGA.06.2561" 8
"TCGA.06.2562" 10
"TCGA.06.2563" 8
"TCGA.06.2564" 10
"TCGA.06.2565" 10
"TCGA.06.2566" 8
"TCGA.06.2567" 10
"TCGA.06.2569" 15
"TCGA.06.2570" 7
"TCGA.12.0670" 10
"TCGA.12.0820" 10
"TCGA.12.0821" 3
"TCGA.12.0822" 15
"TCGA.12.0826" 8
"TCGA.12.0827" 7
"TCGA.12.0828" 10
"TCGA.12.0829" 15
"TCGA.12.1088" 3
"TCGA.12.1089" 15
"TCGA.12.1090" 3
"TCGA.12.1091" 3
"TCGA.12.1092" 3
"TCGA.12.1093" 15
"TCGA.12.1094" 10
"TCGA.12.1095" 8
"TCGA.12.1096" 15
"TCGA.12.1097" 10
"TCGA.12.1098" 8
"TCGA.12.1099" 3
"TCGA.12.1597" 8
"TCGA.12.1598" 3
"TCGA.12.1599" 8
"TCGA.12.1600" 10
"TCGA.12.1602" 3
"TCGA.12.3644" 3
"TCGA.12.3646" 8
"TCGA.12.3648" 8
"TCGA.12.3649" 10
"TCGA.12.3650" 10
"TCGA.12.3651" 3
"TCGA.12.3652" 3
"TCGA.12.3653" 8
"TCGA.14.0736" 15
"TCGA.14.0783" 8
"TCGA.14.0786" 8
"TCGA.14.0787" 10
"TCGA.14.0789" 15
"TCGA.14.0790" 8
"TCGA.14.0812" 10
"TCGA.14.0813" 3
"TCGA.14.0817" 8
"TCGA.14.0865" 3
"TCGA.14.0866" 10
"TCGA.14.0867" 10
"TCGA.14.0871" 3
"TCGA.14.1034" 8
"TCGA.14.1037" 8
"TCGA.14.1396" 8
"TCGA.14.1401" 3
"TCGA.14.1402" 8
"TCGA.14.1451" 3
"TCGA.14.1452" 10
"TCGA.14.1453" 10
"TCGA.14.1454" 3
"TCGA.14.1455" 3
"TCGA.14.1456" 7
"TCGA.14.1458" 7
"TCGA.14.1459" 3
"TCGA.14.1794" 3
"TCGA.14.1795" 10
"TCGA.14.1821" 7
"TCGA.14.1823" 8
"TCGA.14.1825" 3
"TCGA.14.1827" 10
"TCGA.14.1829" 10
"TCGA.14.2554" 8
"TCGA.14.2555" 8
"TCGA.14.3476" 3
"TCGA.14.3477" 3
"TCGA.14.4157" 7
"TCGA.15.1446" 10
"TCGA.15.1447" 3
"TCGA.15.1449" 3
"TCGA.16.0846" 10
"TCGA.16.0848" 3
"TCGA.16.0849" 7
"TCGA.16.0850" 7
"TCGA.16.0861" 3
"TCGA.16.1045" 8
"TCGA.16.1047" 8
"TCGA.16.1048" 10
"TCGA.16.1055" 3
"TCGA.16.1056" 10
"TCGA.16.1060" 8
"TCGA.16.1062" 8
"TCGA.16.1063" 10
"TCGA.16.1460" 7
"TCGA.19.0955" 15
"TCGA.19.0957" 3
"TCGA.19.0960" 3
"TCGA.19.0962" 8
"TCGA.19.0963" 3
"TCGA.19.0964" 10
"TCGA.19.1385" 15
"TCGA.19.1386" 10
"TCGA.19.1387" 10
"TCGA.19.1388" 3
"TCGA.19.1389" 15
"TCGA.19.1390" 3
"TCGA.19.1392" 10
"TCGA.19.1786" 3
"TCGA.19.1787" 10
"TCGA.19.1788" 7
"TCGA.19.1789" 8
"TCGA.19.1790" 10
"TCGA.19.1791" 8
"TCGA.19.2619" 8
"TCGA.19.2620" 10
"TCGA.19.2621" 3
"TCGA.19.2623" 10
"TCGA.19.2624" 3
"TCGA.19.2625" 8
"TCGA.19.2629" 7
"TCGA.19.2631" 8
"TCGA.19.4068" 8
"TCGA.26.1438" 15
"TCGA.26.1439" 15
"TCGA.26.1440" 3
"TCGA.26.1443" 8
"TCGA.26.1799" 10
"TCGA.27.1830" 3
"TCGA.27.1831" 15
"TCGA.27.1832" 15
"TCGA.27.1833" 8
"TCGA.27.1834" 3
"TCGA.27.1835" 8
"TCGA.27.1836" 3
"TCGA.27.1837" 3
"TCGA.27.1838" 3
"TCGA.27.2518" 10
"TCGA.27.2519" 15
"TCGA.27.2521" 7
"TCGA.27.2523" 10
"TCGA.27.2524" 10
"TCGA.27.2526" 8
"TCGA.27.2527" 15
"TCGA.27.2528" 10
"TCGA.28.1745" 15
"TCGA.28.1746" 3
"TCGA.28.1747" 10
"TCGA.28.1749" 10
"TCGA.28.1750" 8
"TCGA.28.1751" 15
"TCGA.28.1752" 8
"TCGA.28.1753" 10
"TCGA.28.1755" 3
"TCGA.28.1756" 7
"TCGA.28.1757" 10
"TCGA.28.1760" 15
"TCGA.28.2502" 15
"TCGA.28.2506" 8
"TCGA.28.2509" 8
"TCGA.28.2513" 15
"TCGA.28.2514" 3
"TCGA.32.1970" 10
"TCGA.32.1973" 3
"TCGA.32.1976" 3
"TCGA.32.1977" 8
"TCGA.32.1978" 10
"TCGA.32.1982" 8
"TCGA.32.1986" 15
"TCGA.32.1987" 15
"TCGA.32.1991" 10
"TCGA.32.2491" 15
"TCGA.32.2494" 3
"TCGA.32.2495" 8
"TCGA.32.2615" 15
"TCGA.32.2616" 8
"TCGA.32.2632" 10
"TCGA.32.2634" 10
"TCGA.32.2638" 10
"TCGA.32.4208" 7
"TCGA.32.4209" 15
"TCGA.32.4210" 3
"TCGA.32.4211" 10
"TCGA.32.4213" 3
"TCGA.32.4719" 10
"TCGA.41.2571" 3
"TCGA.41.2572" 10
"TCGA.41.2573" 3
"TCGA.41.2575" 3
"TCGA.41.3392" 10
"TCGA.41.3393" 8
"TCGA.41.3915" 3
"TCGA.41.4097" 8
