# Supplementary material for: MONET: Multi-omic module discovery by omic selection
Source: PLoS Comput Biol. 2020 Sep 15;16(9):e1008182. doi: 10.1371/journal.pcbi.1008182 (PMC7518594; doi:10.1371/journal.pcbi.1008182)
Supplement: S1 Supporting data. MONET's clustering results on the TCGA and scNMT datasets — (ZIP) [file pcbi.1008182.s002.zip › kidney_monet.txt]

1->1,3	2->2	3->2	4->1,2,3	10->2	11->3,1	13->2,1	15->2
"TCGA.3Z.A93Z" 11
"TCGA.6D.AA2E" 13
"TCGA.A3.3358" 1
"TCGA.A3.3387" 1
"TCGA.A3.A6NI" 11
"TCGA.A3.A6NJ" 11
"TCGA.A3.A6NL" 11
"TCGA.A3.A6NN" 11
"TCGA.A3.A8CQ" 11
"TCGA.A3.A8OU" 11
"TCGA.A3.A8OV" 11
"TCGA.A3.A8OW" 11
"TCGA.A3.A8OX" 13
"TCGA.AK.3440" 13
"TCGA.AK.3458" 4
"TCGA.B0.4698" 10
"TCGA.B0.4700" 10
"TCGA.B0.4706" 4
"TCGA.B0.4710" 3
"TCGA.B0.4712" 10
"TCGA.B0.4810" 2
"TCGA.B0.4811" 4
"TCGA.B0.4815" 10
"TCGA.B0.4816" 10
"TCGA.B0.4818" 11
"TCGA.B0.4821" 3
"TCGA.B0.4852" 1
"TCGA.B0.5080" 10
"TCGA.B0.5399" 4
"TCGA.B0.5400" 3
"TCGA.B0.5402" 1
"TCGA.B0.5690" 1
"TCGA.B0.5691" 1
"TCGA.B0.5692" 3
"TCGA.B0.5693" 1
"TCGA.B0.5694" 4
"TCGA.B0.5695" 1
"TCGA.B0.5696" 4
"TCGA.B0.5697" 2
"TCGA.B0.5698" 1
"TCGA.B0.5699" 1
"TCGA.B0.5700" 4
"TCGA.B0.5701" 2
"TCGA.B0.5702" 15
"TCGA.B0.5703" 4
"TCGA.B0.5705" 1
"TCGA.B0.5706" 1
"TCGA.B0.5707" 13
"TCGA.B0.5709" 1
"TCGA.B0.5710" 1
"TCGA.B0.5711" 1
"TCGA.B0.5712" 3
"TCGA.B0.5713" 1
"TCGA.B0.5812" 1
"TCGA.B2.3924" 15
"TCGA.B2.5633" 2
"TCGA.B2.5635" 2
"TCGA.B2.5636" 15
"TCGA.B2.5639" 19
"TCGA.B2.5641" 10
"TCGA.B2.A4SR" 2
"TCGA.B4.5377" 1
"TCGA.B4.5378" 15
"TCGA.B4.5832" 10
"TCGA.B4.5834" 1
"TCGA.B4.5835" 13
"TCGA.B4.5836" 1
"TCGA.B4.5838" 2
"TCGA.B4.5843" 1
"TCGA.B4.5844" 1
"TCGA.B8.4146" 16
"TCGA.B8.4153" 4
"TCGA.B8.4621" 10
"TCGA.B8.5545" 1
"TCGA.B8.5546" 13
"TCGA.B8.5549" 1
"TCGA.B8.5550" 10
"TCGA.B8.5551" 3
"TCGA.B8.5552" 1
"TCGA.B8.5553" 1
"TCGA.B8.A54D" 10
"TCGA.B8.A54E" 13
"TCGA.B8.A54F" 11
"TCGA.B8.A54G" 10
"TCGA.B8.A54H" 11
"TCGA.B8.A54I" 10
"TCGA.B8.A54J" 11
"TCGA.B8.A54K" 15
"TCGA.B8.A7U6" 11
"TCGA.B8.A8YJ" 13
"TCGA.BP.4770" 3
"TCGA.CJ.5671" 10
"TCGA.CJ.5672" 2
"TCGA.CJ.5675" 10
"TCGA.CJ.5676" 4
"TCGA.CJ.5677" 3
"TCGA.CJ.5678" 4
"TCGA.CJ.5679" 20
"TCGA.CJ.5680" 3
"TCGA.CJ.5681" 13
"TCGA.CJ.5682" 1
"TCGA.CJ.5683" 4
"TCGA.CJ.5684" 1
"TCGA.CJ.5686" 1
"TCGA.CJ.5689" 10
"TCGA.CJ.6027" 10
"TCGA.CJ.6028" 10
"TCGA.CJ.6030" 10
"TCGA.CJ.6031" 2
"TCGA.CJ.6032" 1
"TCGA.CJ.6033" 3
"TCGA.CW.5580" 1
"TCGA.CW.5581" 1
"TCGA.CW.5583" 1
"TCGA.CW.5584" 1
"TCGA.CW.5585" 1
"TCGA.CW.5587" 1
"TCGA.CW.5588" 1
"TCGA.CW.5589" 1
"TCGA.CW.5590" 1
"TCGA.CW.5591" 10
"TCGA.CW.6087" 10
"TCGA.CW.6088" 1
"TCGA.CW.6090" 1
"TCGA.CW.6093" 1
"TCGA.CW.6097" 10
"TCGA.CZ.4863" 1
"TCGA.CZ.4864" 1
"TCGA.CZ.4865" 3
"TCGA.CZ.4866" 3
"TCGA.CZ.5451" 1
"TCGA.CZ.5452" 10
"TCGA.CZ.5453" 1
"TCGA.CZ.5454" 1
"TCGA.CZ.5455" 1
"TCGA.CZ.5456" 10
"TCGA.CZ.5457" 1
"TCGA.CZ.5458" 1
"TCGA.CZ.5459" 2
"TCGA.CZ.5460" 4
"TCGA.CZ.5461" 1
"TCGA.CZ.5462" 10
"TCGA.CZ.5463" 1
"TCGA.CZ.5464" 2
"TCGA.CZ.5465" 1
"TCGA.CZ.5466" 10
"TCGA.CZ.5467" 1
"TCGA.CZ.5468" 10
"TCGA.CZ.5469" 4
"TCGA.CZ.5470" 3
"TCGA.CZ.5982" 1
"TCGA.CZ.5984" 2
"TCGA.CZ.5985" 1
"TCGA.CZ.5986" 1
"TCGA.CZ.5987" 18
"TCGA.CZ.5988" 1
"TCGA.CZ.5989" 2
"TCGA.DV.5565" 15
"TCGA.DV.5566" 17
"TCGA.DV.5567" 15
"TCGA.DV.5568" 2
"TCGA.DV.5569" 1
"TCGA.DV.5573" 15
"TCGA.DV.5574" 1
"TCGA.DV.5575" 1
"TCGA.DV.5576" 15
"TCGA.DV.A4VX" 11
"TCGA.DV.A4VZ" 15
"TCGA.DV.A4W0" 11
"TCGA.EU.5904" 1
"TCGA.EU.5905" 1
"TCGA.EU.5906" 1
"TCGA.EU.5907" 1
"TCGA.G6.A5PC" 3
"TCGA.G6.A8L6" 11
"TCGA.G6.A8L7" 3
"TCGA.G6.A8L8" 11
"TCGA.GK.A6C7" 11
"TCGA.MM.A563" 11
"TCGA.MM.A564" 11
"TCGA.MM.A84U" 11
"TCGA.MW.A4EC" 11
"TCGA.T7.A92I" 13
