# Supplementary material for: MONET: Multi-omic module discovery by omic selection
Source: PLoS Comput Biol. 2020 Sep 15;16(9):e1008182. doi: 10.1371/journal.pcbi.1008182 (PMC7518594; doi:10.1371/journal.pcbi.1008182)
Supplement: S1 Supporting data. MONET's clustering results on the TCGA and scNMT datasets — (ZIP) [file pcbi.1008182.s002.zip › liver_monet.txt]

7->1	14->3	15->3	17->3	18->2
"TCGA.2V.A95S" 14
"TCGA.2Y.A9GS" 17
"TCGA.2Y.A9GT" 15
"TCGA.2Y.A9GU" 15
"TCGA.2Y.A9GV" 15
"TCGA.2Y.A9GW" 14
"TCGA.2Y.A9GX" 14
"TCGA.2Y.A9GY" 17
"TCGA.2Y.A9GZ" 15
"TCGA.2Y.A9H0" 7
"TCGA.2Y.A9H1" 15
"TCGA.2Y.A9H2" 14
"TCGA.2Y.A9H3" 15
"TCGA.2Y.A9H4" 15
"TCGA.2Y.A9H5" 14
"TCGA.2Y.A9H6" 14
"TCGA.2Y.A9H7" 7
"TCGA.2Y.A9H8" 7
"TCGA.2Y.A9H9" 15
"TCGA.2Y.A9HA" 15
"TCGA.2Y.A9HB" 15
"TCGA.3K.AAZ8" 15
"TCGA.4R.AA8I" 15
"TCGA.5C.A9VG" 14
"TCGA.5C.A9VH" 14
"TCGA.5C.AAPD" 17
"TCGA.5R.AA1C" 15
"TCGA.5R.AA1D" 14
"TCGA.5R.AAAM" 14
"TCGA.BC.4072" 14
"TCGA.BC.4073" 14
"TCGA.BC.A10Q" 14
"TCGA.BC.A10R" 14
"TCGA.BC.A10S" 15
"TCGA.BC.A10T" 14
"TCGA.BC.A10U" 15
"TCGA.BC.A10W" 17
"TCGA.BC.A10X" 14
"TCGA.BC.A10Y" 17
"TCGA.BC.A10Z" 18
"TCGA.BC.A110" 14
"TCGA.BC.A112" 14
"TCGA.BC.A216" 17
"TCGA.BC.A217" 17
"TCGA.BC.A3KF" 15
"TCGA.BC.A3KG" 17
"TCGA.BC.A5W4" 15
"TCGA.BC.A69H" 18
"TCGA.BC.A69I" 15
"TCGA.BC.A8YO" 17
"TCGA.BD.A2L6" 17
"TCGA.BD.A3EP" 14
"TCGA.BD.A3ER" 14
"TCGA.BW.A5NO" 15
"TCGA.BW.A5NP" 7
"TCGA.BW.A5NQ" 7
"TCGA.CC.5258" 7
"TCGA.CC.5259" 17
"TCGA.CC.5260" 14
"TCGA.CC.5261" 14
"TCGA.CC.5262" 14
"TCGA.CC.5263" 17
"TCGA.CC.5264" 15
"TCGA.CC.A123" 17
"TCGA.CC.A1HT" 18
"TCGA.CC.A3M9" 14
"TCGA.CC.A3MA" 14
"TCGA.CC.A3MB" 7
"TCGA.CC.A3MC" 14
"TCGA.CC.A5UC" 7
"TCGA.CC.A5UD" 15
"TCGA.CC.A5UE" 17
"TCGA.CC.A7IE" 7
"TCGA.CC.A7IF" 15
"TCGA.CC.A7IG" 14
"TCGA.CC.A7IH" 15
"TCGA.CC.A7II" 18
"TCGA.CC.A7IJ" 14
"TCGA.CC.A7IK" 17
"TCGA.CC.A7IL" 15
"TCGA.CC.A8HS" 7
"TCGA.CC.A8HT" 17
"TCGA.CC.A8HU" 7
"TCGA.CC.A8HV" 7
"TCGA.CC.A9FS" 15
"TCGA.CC.A9FU" 7
"TCGA.CC.A9FV" 14
"TCGA.CC.A9FW" 15
"TCGA.DD.A113" 15
"TCGA.DD.A114" 14
"TCGA.DD.A115" 15
"TCGA.DD.A116" 15
"TCGA.DD.A118" 14
"TCGA.DD.A119" 14
"TCGA.DD.A11A" 15
"TCGA.DD.A11B" 15
"TCGA.DD.A11C" 15
"TCGA.DD.A11D" 15
"TCGA.DD.A1EA" 15
"TCGA.DD.A1EB" 17
"TCGA.DD.A1EC" 14
"TCGA.DD.A1ED" 15
"TCGA.DD.A1EE" 15
"TCGA.DD.A1EF" 7
"TCGA.DD.A1EG" 14
"TCGA.DD.A1EH" 7
"TCGA.DD.A1EI" 14
"TCGA.DD.A1EJ" 7
"TCGA.DD.A1EK" 15
"TCGA.DD.A1EL" 17
"TCGA.DD.A39V" 15
"TCGA.DD.A39W" 15
"TCGA.DD.A39X" 14
"TCGA.DD.A39Y" 17
"TCGA.DD.A39Z" 15
"TCGA.DD.A3A1" 15
"TCGA.DD.A3A2" 15
"TCGA.DD.A3A3" 15
"TCGA.DD.A3A4" 15
"TCGA.DD.A3A5" 15
"TCGA.DD.A3A6" 14
"TCGA.DD.A3A7" 15
"TCGA.DD.A3A8" 15
"TCGA.DD.A3A9" 14
"TCGA.DD.A4NA" 14
"TCGA.DD.A4NB" 14
"TCGA.DD.A4ND" 14
"TCGA.DD.A4NE" 15
"TCGA.DD.A4NF" 15
"TCGA.DD.A4NG" 15
"TCGA.DD.A4NH" 14
"TCGA.DD.A4NI" 15
"TCGA.DD.A4NL" 19
"TCGA.DD.A4NN" 7
"TCGA.DD.A4NO" 15
"TCGA.DD.A4NP" 15
"TCGA.DD.A4NQ" 17
"TCGA.DD.A4NR" 15
"TCGA.DD.A4NS" 14
"TCGA.DD.A4NV" 15
"TCGA.DD.A73A" 15
"TCGA.DD.A73B" 15
"TCGA.DD.A73C" 15
"TCGA.DD.A73D" 15
"TCGA.DD.A73E" 15
"TCGA.DD.A73F" 18
"TCGA.DD.A73G" 14
"TCGA.DD.AA3A" 14
"TCGA.DD.AAC8" 15
"TCGA.DD.AAC9" 15
"TCGA.DD.AACA" 15
"TCGA.DD.AACB" 18
"TCGA.DD.AACC" 22
"TCGA.DD.AACD" 15
"TCGA.DD.AACE" 15
"TCGA.DD.AACF" 24
"TCGA.DD.AACG" 17
"TCGA.DD.AACH" 15
"TCGA.DD.AACI" 15
"TCGA.DD.AACJ" 15
"TCGA.DD.AACK" 15
"TCGA.DD.AACL" 18
"TCGA.DD.AACN" 7
"TCGA.DD.AACO" 15
"TCGA.DD.AACP" 7
"TCGA.DD.AACQ" 15
"TCGA.DD.AACS" 15
"TCGA.DD.AACT" 15
"TCGA.DD.AACU" 15
"TCGA.DD.AACV" 20
"TCGA.DD.AACW" 7
"TCGA.DD.AACX" 15
"TCGA.DD.AACY" 15
"TCGA.DD.AACZ" 17
"TCGA.DD.AAD0" 15
"TCGA.DD.AAD1" 14
"TCGA.DD.AAD2" 14
"TCGA.DD.AAD3" 15
"TCGA.DD.AAD5" 18
"TCGA.DD.AAD6" 15
"TCGA.DD.AAD8" 15
"TCGA.DD.AADA" 7
"TCGA.DD.AADB" 7
"TCGA.DD.AADC" 17
"TCGA.DD.AADD" 7
"TCGA.DD.AADF" 15
"TCGA.DD.AADG" 15
"TCGA.DD.AADI" 14
"TCGA.DD.AADJ" 18
"TCGA.DD.AADK" 14
"TCGA.DD.AADL" 15
"TCGA.DD.AADM" 15
"TCGA.DD.AADN" 17
"TCGA.DD.AADO" 17
"TCGA.DD.AADP" 14
"TCGA.DD.AADQ" 15
"TCGA.DD.AADR" 15
"TCGA.DD.AADS" 15
"TCGA.DD.AADU" 15
"TCGA.DD.AADV" 15
"TCGA.DD.AADW" 7
"TCGA.DD.AADY" 7
"TCGA.DD.AAE0" 14
"TCGA.DD.AAE1" 7
"TCGA.DD.AAE2" 15
"TCGA.DD.AAE3" 15
"TCGA.DD.AAE4" 15
"TCGA.DD.AAE6" 7
"TCGA.DD.AAE7" 15
"TCGA.DD.AAE9" 15
"TCGA.DD.AAEA" 15
"TCGA.DD.AAEB" 15
"TCGA.DD.AAED" 15
"TCGA.DD.AAEE" 15
"TCGA.DD.AAEG" 15
"TCGA.DD.AAEH" 15
"TCGA.DD.AAEI" 15
"TCGA.DD.AAEK" 15
"TCGA.DD.AAVP" 15
"TCGA.DD.AAVQ" 14
"TCGA.DD.AAVR" 14
"TCGA.DD.AAVS" 7
"TCGA.DD.AAVU" 15
"TCGA.DD.AAVV" 14
"TCGA.DD.AAVW" 14
"TCGA.DD.AAVX" 15
"TCGA.DD.AAVY" 15
"TCGA.DD.AAVZ" 7
"TCGA.DD.AAW0" 14
"TCGA.DD.AAW1" 15
"TCGA.DD.AAW2" 15
"TCGA.DD.AAW3" 15
"TCGA.ED.A459" 17
"TCGA.ED.A4XI" 14
"TCGA.ED.A5KG" 14
"TCGA.ED.A627" 14
"TCGA.ED.A66X" 7
"TCGA.ED.A66Y" 7
"TCGA.ED.A7PX" 14
"TCGA.ED.A7PY" 7
"TCGA.ED.A7PZ" 17
"TCGA.ED.A7XO" 14
"TCGA.ED.A7XP" 15
"TCGA.ED.A82E" 14
"TCGA.ED.A8O5" 7
"TCGA.ED.A8O6" 7
"TCGA.ED.A97K" 14
"TCGA.EP.A12J" 15
"TCGA.EP.A26S" 15
"TCGA.EP.A2KA" 15
"TCGA.EP.A2KB" 7
"TCGA.EP.A2KC" 15
"TCGA.EP.A3JL" 14
"TCGA.EP.A3RK" 14
"TCGA.ES.A2HS" 15
"TCGA.ES.A2HT" 14
"TCGA.FV.A23B" 15
"TCGA.FV.A2QQ" 14
"TCGA.FV.A2QR" 15
"TCGA.FV.A3I0" 14
"TCGA.FV.A3I1" 17
"TCGA.FV.A495" 14
"TCGA.FV.A496" 15
"TCGA.FV.A4ZP" 17
"TCGA.FV.A4ZQ" 7
"TCGA.G3.A25S" 15
"TCGA.G3.A25T" 14
"TCGA.G3.A25U" 15
"TCGA.G3.A25V" 14
"TCGA.G3.A25X" 14
"TCGA.G3.A25Y" 14
"TCGA.G3.A25Z" 15
"TCGA.G3.A3CG" 14
"TCGA.G3.A3CH" 14
"TCGA.G3.A3CI" 15
"TCGA.G3.A3CJ" 15
"TCGA.G3.A3CK" 15
"TCGA.G3.A5SI" 17
"TCGA.G3.A5SJ" 14
"TCGA.G3.A5SK" 15
"TCGA.G3.A5SL" 15
"TCGA.G3.A5SM" 14
"TCGA.G3.A6UC" 15
"TCGA.G3.A7M5" 15
"TCGA.G3.A7M6" 18
"TCGA.G3.A7M7" 15
"TCGA.G3.A7M8" 15
"TCGA.G3.A7M9" 17
"TCGA.G3.AAUZ" 15
"TCGA.G3.AAV0" 15
"TCGA.G3.AAV1" 15
"TCGA.G3.AAV2" 15
"TCGA.G3.AAV3" 15
"TCGA.G3.AAV4" 15
"TCGA.G3.AAV5" 15
"TCGA.G3.AAV6" 7
"TCGA.G3.AAV7" 17
"TCGA.GJ.A3OU" 14
"TCGA.GJ.A6C0" 15
"TCGA.GJ.A9DB" 14
"TCGA.HP.A5MZ" 14
"TCGA.HP.A5N0" 14
"TCGA.K7.A5RF" 14
"TCGA.K7.A5RG" 14
"TCGA.K7.A6G5" 15
"TCGA.K7.AAU7" 14
"TCGA.KR.A7K0" 15
"TCGA.KR.A7K2" 15
"TCGA.KR.A7K7" 18
"TCGA.KR.A7K8" 14
"TCGA.LG.A6GG" 15
"TCGA.LG.A9QC" 15
"TCGA.LG.A9QD" 15
"TCGA.MI.A75C" 15
"TCGA.MI.A75E" 14
"TCGA.MI.A75G" 15
"TCGA.MI.A75H" 15
"TCGA.MI.A75I" 15
"TCGA.MR.A520" 15
"TCGA.MR.A8JO" 14
"TCGA.NI.A4U2" 17
"TCGA.NI.A8LF" 15
"TCGA.O8.A75V" 15
"TCGA.PD.A5DF" 14
"TCGA.QA.A7B7" 17
"TCGA.RC.A6M3" 17
"TCGA.RC.A6M4" 15
"TCGA.RC.A6M5" 14
"TCGA.RC.A6M6" 17
"TCGA.RC.A7S9" 23
"TCGA.RC.A7SB" 15
"TCGA.RC.A7SF" 15
"TCGA.RC.A7SH" 14
"TCGA.RC.A7SK" 15
"TCGA.RG.A7D4" 7
"TCGA.T1.A6J8" 15
"TCGA.UB.A7MA" 14
"TCGA.UB.A7MB" 15
"TCGA.UB.A7MC" 15
"TCGA.UB.A7MD" 18
"TCGA.UB.A7ME" 7
"TCGA.UB.A7MF" 15
"TCGA.UB.AA0U" 14
"TCGA.UB.AA0V" 14
"TCGA.WJ.A86L" 17
"TCGA.WQ.A9G7" 14
"TCGA.WQ.AB4B" 15
"TCGA.WX.AA44" 7
"TCGA.WX.AA46" 15
"TCGA.WX.AA47" 15
"TCGA.XR.A8TC" 7
"TCGA.XR.A8TD" 17
"TCGA.XR.A8TE" 21
"TCGA.XR.A8TF" 15
"TCGA.XR.A8TG" 15
"TCGA.YA.A8S7" 17
"TCGA.ZP.A9CV" 15
"TCGA.ZP.A9CY" 15
"TCGA.ZP.A9CZ" 14
"TCGA.ZP.A9D0" 15
"TCGA.ZP.A9D1" 14
"TCGA.ZP.A9D2" 14
"TCGA.ZP.A9D4" 15
"TCGA.ZS.A9CD" 14
"TCGA.ZS.A9CE" 15
"TCGA.ZS.A9CF" 15
"TCGA.ZS.A9CG" 15
