# Supplementary material for: MONET: Multi-omic module discovery by omic selection
Source: PLoS Comput Biol. 2020 Sep 15;16(9):e1008182. doi: 10.1371/journal.pcbi.1008182 (PMC7518594; doi:10.1371/journal.pcbi.1008182)
Supplement: S1 Supporting data. MONET's clustering results on the TCGA and scNMT datasets — (ZIP) [file pcbi.1008182.s002.zip › lung_monet.txt]

6->1	11->3	12->3	13->3	14->3	16->1
"TCGA.18.5592" 6
"TCGA.18.5595" 6
"TCGA.21.5782" 12
"TCGA.21.5783" 14
"TCGA.21.5784" 11
"TCGA.21.5786" 17
"TCGA.21.5787" 14
"TCGA.21.A5DI" 11
"TCGA.22.4593" 11
"TCGA.22.4605" 11
"TCGA.22.4609" 11
"TCGA.22.5471" 6
"TCGA.22.5472" 16
"TCGA.22.5473" 6
"TCGA.22.5474" 6
"TCGA.22.5477" 6
"TCGA.22.5478" 14
"TCGA.22.5479" 6
"TCGA.22.5480" 16
"TCGA.22.5481" 14
"TCGA.22.5482" 6
"TCGA.22.5483" 11
"TCGA.22.5485" 6
"TCGA.22.5489" 16
"TCGA.22.5491" 6
"TCGA.22.5492" 16
"TCGA.22.A5C4" 12
"TCGA.33.4587" 18
"TCGA.33.6737" 22
"TCGA.33.6738" 14
"TCGA.33.A4WN" 6
"TCGA.33.A5GW" 6
"TCGA.33.AAS8" 6
"TCGA.33.AASB" 14
"TCGA.33.AASD" 14
"TCGA.33.AASI" 11
"TCGA.33.AASJ" 6
"TCGA.33.AASL" 11
"TCGA.34.5231" 6
"TCGA.34.5232" 11
"TCGA.34.5234" 11
"TCGA.34.5236" 11
"TCGA.34.5239" 11
"TCGA.34.5927" 12
"TCGA.34.5928" 11
"TCGA.34.5929" 14
"TCGA.34.7107" 6
"TCGA.34.8454" 11
"TCGA.34.8455" 11
"TCGA.34.8456" 6
"TCGA.34.A5IX" 13
"TCGA.37.5819" 24
"TCGA.37.A5EL" 6
"TCGA.37.A5EM" 13
"TCGA.37.A5EN" 6
"TCGA.39.5019" 11
"TCGA.39.5022" 11
"TCGA.39.5024" 11
"TCGA.39.5027" 6
"TCGA.39.5040" 16
"TCGA.43.5668" 14
"TCGA.43.5670" 14
"TCGA.43.6143" 23
"TCGA.43.6647" 11
"TCGA.43.6770" 6
"TCGA.43.6771" 11
"TCGA.43.6773" 11
"TCGA.43.7656" 14
"TCGA.43.7657" 11
"TCGA.43.7658" 21
"TCGA.43.8115" 11
"TCGA.43.8116" 11
"TCGA.43.8118" 6
"TCGA.43.A474" 6
"TCGA.43.A475" 16
"TCGA.43.A56U" 11
"TCGA.43.A56V" 13
"TCGA.46.6025" 11
"TCGA.46.6026" 14
"TCGA.51.6867" 6
"TCGA.52.7622" 11
"TCGA.52.7809" 14
"TCGA.52.7810" 14
"TCGA.52.7811" 11
"TCGA.52.7812" 11
"TCGA.56.5897" 11
"TCGA.56.5898" 16
"TCGA.56.6545" 11
"TCGA.56.6546" 11
"TCGA.56.7221" 11
"TCGA.56.7222" 14
"TCGA.56.7223" 6
"TCGA.56.7579" 6
"TCGA.56.7580" 14
"TCGA.56.7582" 11
"TCGA.56.7730" 6
"TCGA.56.7731" 11
"TCGA.56.7822" 11
"TCGA.56.7823" 6
"TCGA.56.8082" 14
"TCGA.56.8083" 12
"TCGA.56.8201" 11
"TCGA.56.8304" 11
"TCGA.56.8305" 25
"TCGA.56.8307" 16
"TCGA.56.8308" 11
"TCGA.56.8309" 11
"TCGA.56.8503" 11
"TCGA.56.8504" 11
"TCGA.56.8622" 11
"TCGA.56.8623" 11
"TCGA.56.8624" 11
"TCGA.56.8625" 11
"TCGA.56.8626" 11
"TCGA.56.8628" 12
"TCGA.56.8629" 26
"TCGA.56.A49D" 12
"TCGA.56.A4BW" 11
"TCGA.56.A4BX" 6
"TCGA.56.A4BY" 11
"TCGA.56.A4ZJ" 11
"TCGA.56.A4ZK" 6
"TCGA.56.A5DR" 13
"TCGA.56.A62T" 11
"TCGA.58.8386" 11
"TCGA.58.8387" 14
"TCGA.58.8388" 14
"TCGA.58.8390" 16
"TCGA.58.8391" 6
"TCGA.58.8392" 6
"TCGA.58.8393" 11
"TCGA.58.A46J" 13
"TCGA.58.A46K" 6
"TCGA.58.A46L" 11
"TCGA.58.A46M" 6
"TCGA.58.A46N" 6
"TCGA.60.2697" 11
"TCGA.60.2703" 11
"TCGA.60.2704" 11
"TCGA.60.2709" 11
"TCGA.63.6202" 11
"TCGA.63.7020" 14
"TCGA.63.7021" 11
"TCGA.63.7022" 11
"TCGA.63.A5M9" 6
"TCGA.63.A5MB" 6
"TCGA.63.A5MG" 13
"TCGA.63.A5MH" 13
"TCGA.63.A5MI" 13
"TCGA.63.A5MJ" 6
"TCGA.63.A5ML" 6
"TCGA.63.A5MM" 11
"TCGA.63.A5MN" 13
"TCGA.63.A5MP" 6
"TCGA.63.A5MR" 13
"TCGA.63.A5MS" 11
"TCGA.63.A5MT" 13
"TCGA.63.A5MU" 6
"TCGA.63.A5MV" 13
"TCGA.63.A5MW" 12
"TCGA.63.A5MY" 13
"TCGA.68.7755" 6
"TCGA.68.7756" 11
"TCGA.68.7757" 11
"TCGA.68.8250" 14
"TCGA.68.8251" 11
"TCGA.68.A59I" 11
"TCGA.68.A59J" 6
"TCGA.6A.AB49" 14
"TCGA.70.6722" 11
"TCGA.70.6723" 6
"TCGA.77.6842" 14
"TCGA.77.6843" 6
"TCGA.77.6844" 14
"TCGA.77.6845" 6
"TCGA.77.7138" 11
"TCGA.77.7139" 6
"TCGA.77.7140" 6
"TCGA.77.7141" 6
"TCGA.77.7142" 14
"TCGA.77.7335" 11
"TCGA.77.7337" 11
"TCGA.77.7338" 11
"TCGA.77.7463" 14
"TCGA.77.7465" 14
"TCGA.77.8007" 11
"TCGA.77.8008" 11
"TCGA.77.8009" 6
"TCGA.77.8128" 11
"TCGA.77.8130" 11
"TCGA.77.8131" 11
"TCGA.77.8133" 11
"TCGA.77.8136" 11
"TCGA.77.8138" 11
"TCGA.77.8139" 11
"TCGA.77.8140" 13
"TCGA.77.8143" 14
"TCGA.77.8144" 12
"TCGA.77.8145" 12
"TCGA.77.8146" 11
"TCGA.77.8148" 11
"TCGA.77.8150" 6
"TCGA.77.8153" 6
"TCGA.77.8154" 13
"TCGA.77.8156" 11
"TCGA.77.A5FZ" 13
"TCGA.77.A5G1" 13
"TCGA.77.A5G3" 6
"TCGA.77.A5G6" 12
"TCGA.77.A5G7" 13
"TCGA.77.A5G8" 6
"TCGA.77.A5GA" 6
"TCGA.77.A5GB" 11
"TCGA.77.A5GF" 6
"TCGA.77.A5GH" 13
"TCGA.79.5596" 6
"TCGA.85.6175" 11
"TCGA.85.6560" 16
"TCGA.85.6561" 11
"TCGA.85.6798" 6
"TCGA.85.7696" 11
"TCGA.85.7697" 14
"TCGA.85.7698" 11
"TCGA.85.7699" 11
"TCGA.85.7710" 16
"TCGA.85.7843" 14
"TCGA.85.7844" 11
"TCGA.85.7950" 16
"TCGA.85.8048" 11
"TCGA.85.8049" 11
"TCGA.85.8052" 6
"TCGA.85.8070" 6
"TCGA.85.8071" 6
"TCGA.85.8072" 11
"TCGA.85.8276" 11
"TCGA.85.8287" 11
"TCGA.85.8288" 11
"TCGA.85.8350" 11
"TCGA.85.8351" 14
"TCGA.85.8352" 6
"TCGA.85.8353" 11
"TCGA.85.8354" 6
"TCGA.85.8355" 11
"TCGA.85.8479" 14
"TCGA.85.8481" 11
"TCGA.85.8580" 6
"TCGA.85.8582" 11
"TCGA.85.8584" 11
"TCGA.85.8664" 11
"TCGA.85.8666" 11
"TCGA.85.A4CL" 11
"TCGA.85.A4CN" 6
"TCGA.85.A4JB" 12
"TCGA.85.A4JC" 11
"TCGA.85.A4PA" 13
"TCGA.85.A4QQ" 11
"TCGA.85.A4QR" 6
"TCGA.85.A50M" 11
"TCGA.85.A50Z" 13
"TCGA.85.A510" 13
"TCGA.85.A511" 11
"TCGA.85.A512" 6
"TCGA.85.A513" 11
"TCGA.85.A53L" 13
"TCGA.85.A5B5" 6
"TCGA.90.6837" 11
"TCGA.90.7766" 14
"TCGA.90.7767" 16
"TCGA.90.7769" 6
"TCGA.90.7964" 11
"TCGA.90.A4ED" 11
"TCGA.90.A4EE" 13
"TCGA.90.A59Q" 11
"TCGA.92.7340" 11
"TCGA.92.7341" 11
"TCGA.92.8063" 14
"TCGA.92.8064" 11
"TCGA.92.8065" 11
"TCGA.94.7033" 14
"TCGA.94.7557" 11
"TCGA.94.7943" 6
"TCGA.94.8035" 14
"TCGA.94.8490" 11
"TCGA.94.8491" 11
"TCGA.94.A4VJ" 11
"TCGA.94.A5I4" 6
"TCGA.94.A5I6" 6
"TCGA.96.7544" 11
"TCGA.96.7545" 11
"TCGA.96.8169" 11
"TCGA.96.8170" 11
"TCGA.96.A4JK" 11
"TCGA.96.A4JL" 11
"TCGA.98.7454" 11
"TCGA.98.8020" 11
"TCGA.98.8021" 11
"TCGA.98.8022" 11
"TCGA.98.8023" 11
"TCGA.98.A538" 11
"TCGA.98.A539" 11
"TCGA.98.A53A" 14
"TCGA.98.A53B" 11
"TCGA.98.A53C" 11
"TCGA.98.A53D" 11
"TCGA.98.A53H" 11
"TCGA.98.A53I" 11
"TCGA.98.A53J" 6
"TCGA.J1.A4AH" 6
"TCGA.L3.A4E7" 11
"TCGA.L3.A524" 6
"TCGA.LA.A446" 6
"TCGA.LA.A7SW" 12
"TCGA.MF.A522" 6
"TCGA.NC.A5HD" 12
"TCGA.NC.A5HE" 13
"TCGA.NC.A5HF" 13
"TCGA.NC.A5HG" 13
"TCGA.NC.A5HH" 13
"TCGA.NC.A5HI" 13
"TCGA.NC.A5HJ" 13
"TCGA.NC.A5HK" 19
"TCGA.NC.A5HL" 6
"TCGA.NC.A5HM" 20
"TCGA.NC.A5HN" 6
"TCGA.NC.A5HO" 6
"TCGA.NC.A5HP" 11
"TCGA.NC.A5HQ" 13
"TCGA.NC.A5HR" 6
"TCGA.NC.A5HT" 13
"TCGA.NK.A5CR" 6
"TCGA.NK.A5CT" 11
"TCGA.NK.A5CX" 11
"TCGA.NK.A5D1" 12
"TCGA.NK.A7XE" 11
"TCGA.O2.A52N" 11
"TCGA.O2.A52Q" 11
"TCGA.O2.A52S" 6
"TCGA.O2.A52V" 11
"TCGA.O2.A52W" 13
"TCGA.O2.A5IB" 13
"TCGA.XC.AA0X" 11
