# Supplementary material for: MONET: Multi-omic module discovery by omic selection
Source: PLoS Comput Biol. 2020 Sep 15;16(9):e1008182. doi: 10.1371/journal.pcbi.1008182 (PMC7518594; doi:10.1371/journal.pcbi.1008182)
Supplement: S1 Supporting data. MONET's clustering results on the TCGA and scNMT datasets — (ZIP) [file pcbi.1008182.s002.zip › melanoma_monet.txt]

0->3,2	5->3	12->3	14->2	15->2	16->2,1
"TCGA.3N.A9WC" 5
"TCGA.3N.A9WD" 5
"TCGA.BF.A1PU" 5
"TCGA.BF.A1PV" 5
"TCGA.BF.A1PX" 5
"TCGA.BF.A1PZ" 5
"TCGA.BF.A1Q0" 5
"TCGA.BF.A3DJ" 15
"TCGA.BF.A3DL" 0
"TCGA.BF.A3DM" 15
"TCGA.BF.A3DN" 5
"TCGA.BF.A5EP" 12
"TCGA.BF.A5EQ" 5
"TCGA.BF.A5ER" 5
"TCGA.BF.A5ES" 5
"TCGA.BF.A9VF" 12
"TCGA.BF.AAOU" 5
"TCGA.BF.AAOX" 5
"TCGA.BF.AAP0" 5
"TCGA.BF.AAP1" 12
"TCGA.BF.AAP2" 12
"TCGA.BF.AAP4" 14
"TCGA.BF.AAP6" 15
"TCGA.BF.AAP7" 5
"TCGA.BF.AAP8" 5
"TCGA.D3.A1Q1" 12
"TCGA.D3.A1Q3" 12
"TCGA.D3.A1Q4" 14
"TCGA.D3.A1Q5" 5
"TCGA.D3.A1Q6" 15
"TCGA.D3.A1Q7" 14
"TCGA.D3.A1Q8" 15
"TCGA.D3.A1Q9" 12
"TCGA.D3.A1QA" 5
"TCGA.D3.A1QB" 12
"TCGA.D3.A2J6" 5
"TCGA.D3.A2J7" 5
"TCGA.D3.A2J8" 0
"TCGA.D3.A2J9" 0
"TCGA.D3.A2JA" 17
"TCGA.D3.A2JB" 5
"TCGA.D3.A2JC" 5
"TCGA.D3.A2JD" 15
"TCGA.D3.A2JE" 12
"TCGA.D3.A2JF" 5
"TCGA.D3.A2JG" 5
"TCGA.D3.A2JH" 26
"TCGA.D3.A2JK" 5
"TCGA.D3.A2JL" 12
"TCGA.D3.A2JN" 5
"TCGA.D3.A2JO" 27
"TCGA.D3.A2JP" 12
"TCGA.D3.A3BZ" 0
"TCGA.D3.A3C1" 5
"TCGA.D3.A3C3" 15
"TCGA.D3.A3C6" 15
"TCGA.D3.A3C7" 14
"TCGA.D3.A3C8" 0
"TCGA.D3.A3CB" 5
"TCGA.D3.A3CC" 12
"TCGA.D3.A3CE" 5
"TCGA.D3.A3CF" 0
"TCGA.D3.A3ML" 16
"TCGA.D3.A3MO" 14
"TCGA.D3.A3MR" 0
"TCGA.D3.A3MU" 5
"TCGA.D3.A3MV" 15
"TCGA.D3.A51E" 12
"TCGA.D3.A51F" 5
"TCGA.D3.A51G" 12
"TCGA.D3.A51H" 0
"TCGA.D3.A51J" 5
"TCGA.D3.A51K" 12
"TCGA.D3.A51N" 5
"TCGA.D3.A51R" 15
"TCGA.D3.A51T" 5
"TCGA.D3.A5GL" 12
"TCGA.D3.A5GN" 12
"TCGA.D3.A5GS" 5
"TCGA.D3.A5GT" 25
"TCGA.D3.A5GU" 12
"TCGA.D3.A8GB" 5
"TCGA.D3.A8GC" 5
"TCGA.D3.A8GD" 14
"TCGA.D3.A8GE" 0
"TCGA.D3.A8GJ" 5
"TCGA.D3.A8GL" 5
"TCGA.D3.A8GM" 15
"TCGA.D3.A8GN" 5
"TCGA.D3.A8GO" 5
"TCGA.D3.A8GP" 5
"TCGA.D3.A8GQ" 23
"TCGA.D3.A8GR" 5
"TCGA.D3.A8GS" 14
"TCGA.D3.A8GV" 12
"TCGA.D9.A148" 15
"TCGA.D9.A149" 5
"TCGA.D9.A1JW" 5
"TCGA.D9.A1JX" 12
"TCGA.D9.A1X3" 12
"TCGA.D9.A3Z1" 0
"TCGA.D9.A3Z3" 0
"TCGA.D9.A3Z4" 5
"TCGA.D9.A4Z2" 5
"TCGA.D9.A4Z3" 5
"TCGA.D9.A4Z5" 5
"TCGA.D9.A4Z6" 12
"TCGA.D9.A6E9" 14
"TCGA.D9.A6EA" 12
"TCGA.D9.A6EC" 12
"TCGA.DA.A1HV" 15
"TCGA.DA.A1HW" 0
"TCGA.DA.A1HY" 5
"TCGA.DA.A1I0" 15
"TCGA.DA.A1I1" 5
"TCGA.DA.A1I2" 5
"TCGA.DA.A1I4" 0
"TCGA.DA.A1I5" 12
"TCGA.DA.A1I7" 14
"TCGA.DA.A1I8" 12
"TCGA.DA.A1IA" 12
"TCGA.DA.A1IB" 0
"TCGA.DA.A1IC" 12
"TCGA.DA.A3F2" 5
"TCGA.DA.A3F3" 5
"TCGA.DA.A3F5" 14
"TCGA.DA.A3F8" 0
"TCGA.DA.A95V" 5
"TCGA.DA.A95W" 5
"TCGA.DA.A95X" 5
"TCGA.DA.A95Y" 15
"TCGA.DA.A95Z" 12
"TCGA.DA.A960" 5
"TCGA.EB.A1NK" 5
"TCGA.EB.A24C" 5
"TCGA.EB.A24D" 5
"TCGA.EB.A299" 5
"TCGA.EB.A3HV" 5
"TCGA.EB.A3XB" 12
"TCGA.EB.A3XC" 15
"TCGA.EB.A3XD" 5
"TCGA.EB.A3XE" 5
"TCGA.EB.A3XF" 12
"TCGA.EB.A3Y6" 12
"TCGA.EB.A3Y7" 0
"TCGA.EB.A41A" 5
"TCGA.EB.A41B" 12
"TCGA.EB.A42Y" 5
"TCGA.EB.A42Z" 5
"TCGA.EB.A430" 12
"TCGA.EB.A431" 12
"TCGA.EB.A44N" 5
"TCGA.EB.A44O" 14
"TCGA.EB.A44P" 14
"TCGA.EB.A44Q" 14
"TCGA.EB.A44R" 14
"TCGA.EB.A4IQ" 5
"TCGA.EB.A4IS" 5
"TCGA.EB.A4OY" 5
"TCGA.EB.A4OZ" 5
"TCGA.EB.A4P0" 12
"TCGA.EB.A4XL" 5
"TCGA.EB.A51B" 5
"TCGA.EB.A550" 5
"TCGA.EB.A551" 14
"TCGA.EB.A57M" 5
"TCGA.EB.A5FP" 5
"TCGA.EB.A5KH" 12
"TCGA.EB.A5SG" 5
"TCGA.EB.A5SH" 12
"TCGA.EB.A5UL" 12
"TCGA.EB.A5UM" 5
"TCGA.EB.A5UN" 5
"TCGA.EB.A5VU" 12
"TCGA.EB.A5VV" 0
"TCGA.EB.A6L9" 5
"TCGA.EB.A6QY" 15
"TCGA.EB.A6QZ" 12
"TCGA.EB.A6R0" 15
"TCGA.EB.A82B" 14
"TCGA.EB.A82C" 12
"TCGA.EB.A85I" 14
"TCGA.EB.A85J" 12
"TCGA.EB.A97M" 12
"TCGA.EE.A17X" 15
"TCGA.EE.A17Y" 15
"TCGA.EE.A17Z" 12
"TCGA.EE.A180" 5
"TCGA.EE.A181" 5
"TCGA.EE.A182" 14
"TCGA.EE.A183" 14
"TCGA.EE.A184" 16
"TCGA.EE.A185" 5
"TCGA.EE.A20B" 15
"TCGA.EE.A20C" 5
"TCGA.EE.A20F" 15
"TCGA.EE.A20H" 14
"TCGA.EE.A20I" 5
"TCGA.EE.A29A" 5
"TCGA.EE.A29B" 5
"TCGA.EE.A29C" 5
"TCGA.EE.A29D" 12
"TCGA.EE.A29E" 0
"TCGA.EE.A29G" 5
"TCGA.EE.A29H" 5
"TCGA.EE.A29L" 12
"TCGA.EE.A29M" 12
"TCGA.EE.A29N" 14
"TCGA.EE.A29P" 12
"TCGA.EE.A29Q" 12
"TCGA.EE.A29R" 12
"TCGA.EE.A29S" 12
"TCGA.EE.A29T" 12
"TCGA.EE.A29V" 15
"TCGA.EE.A29W" 14
"TCGA.EE.A29X" 5
"TCGA.EE.A2A0" 14
"TCGA.EE.A2A1" 5
"TCGA.EE.A2A2" 12
"TCGA.EE.A2A5" 12
"TCGA.EE.A2A6" 5
"TCGA.EE.A2GB" 12
"TCGA.EE.A2GC" 5
"TCGA.EE.A2GD" 12
"TCGA.EE.A2GE" 5
"TCGA.EE.A2GH" 0
"TCGA.EE.A2GI" 15
"TCGA.EE.A2GJ" 5
"TCGA.EE.A2GK" 0
"TCGA.EE.A2GL" 14
"TCGA.EE.A2GM" 12
"TCGA.EE.A2GN" 12
"TCGA.EE.A2GO" 5
"TCGA.EE.A2GP" 14
"TCGA.EE.A2GR" 5
"TCGA.EE.A2GS" 15
"TCGA.EE.A2GT" 0
"TCGA.EE.A2GU" 16
"TCGA.EE.A2M5" 15
"TCGA.EE.A2M6" 12
"TCGA.EE.A2M7" 5
"TCGA.EE.A2M8" 5
"TCGA.EE.A2MC" 0
"TCGA.EE.A2MD" 12
"TCGA.EE.A2ME" 5
"TCGA.EE.A2MF" 5
"TCGA.EE.A2MG" 0
"TCGA.EE.A2MH" 14
"TCGA.EE.A2MI" 5
"TCGA.EE.A2MJ" 0
"TCGA.EE.A2MK" 5
"TCGA.EE.A2ML" 5
"TCGA.EE.A2MM" 5
"TCGA.EE.A2MN" 5
"TCGA.EE.A2MP" 12
"TCGA.EE.A2MQ" 16
"TCGA.EE.A2MR" 5
"TCGA.EE.A2MS" 5
"TCGA.EE.A2MT" 14
"TCGA.EE.A2MU" 14
"TCGA.EE.A3AA" 0
"TCGA.EE.A3AB" 15
"TCGA.EE.A3AC" 5
"TCGA.EE.A3AD" 5
"TCGA.EE.A3AE" 15
"TCGA.EE.A3AF" 22
"TCGA.EE.A3AG" 15
"TCGA.EE.A3AH" 12
"TCGA.EE.A3J3" 16
"TCGA.EE.A3J4" 16
"TCGA.EE.A3J5" 0
"TCGA.EE.A3J7" 12
"TCGA.EE.A3J8" 30
"TCGA.EE.A3JA" 5
"TCGA.EE.A3JB" 15
"TCGA.EE.A3JD" 0
"TCGA.EE.A3JE" 0
"TCGA.EE.A3JH" 0
"TCGA.EE.A3JI" 16
"TCGA.ER.A193" 5
"TCGA.ER.A194" 5
"TCGA.ER.A195" 0
"TCGA.ER.A196" 5
"TCGA.ER.A197" 14
"TCGA.ER.A198" 12
"TCGA.ER.A199" 5
"TCGA.ER.A19A" 5
"TCGA.ER.A19B" 15
"TCGA.ER.A19C" 5
"TCGA.ER.A19D" 28
"TCGA.ER.A19E" 12
"TCGA.ER.A19F" 15
"TCGA.ER.A19G" 16
"TCGA.ER.A19H" 15
"TCGA.ER.A19J" 12
"TCGA.ER.A19K" 5
"TCGA.ER.A19L" 5
"TCGA.ER.A19M" 15
"TCGA.ER.A19N" 5
"TCGA.ER.A19O" 5
"TCGA.ER.A19P" 5
"TCGA.ER.A19Q" 15
"TCGA.ER.A19S" 5
"TCGA.ER.A19T" 5
"TCGA.ER.A19W" 14
"TCGA.ER.A1A1" 0
"TCGA.ER.A2NB" 5
"TCGA.ER.A2NC" 5
"TCGA.ER.A2ND" 14
"TCGA.ER.A2NE" 12
"TCGA.ER.A2NF" 5
"TCGA.ER.A2NG" 14
"TCGA.ER.A2NH" 0
"TCGA.ER.A3ES" 5
"TCGA.ER.A3ET" 14
"TCGA.ER.A3EV" 14
"TCGA.ER.A3PL" 5
"TCGA.ER.A42H" 12
"TCGA.ER.A42K" 5
"TCGA.ER.A42L" 20
"TCGA.FR.A2OS" 12
"TCGA.FR.A3R1" 5
"TCGA.FR.A3YN" 5
"TCGA.FR.A3YO" 14
"TCGA.FR.A69P" 12
"TCGA.FR.A728" 5
"TCGA.FR.A7U8" 5
"TCGA.FR.A7U9" 0
"TCGA.FR.A7UA" 5
"TCGA.FR.A8YC" 5
"TCGA.FR.A8YD" 5
"TCGA.FR.A8YE" 5
"TCGA.FS.A1YW" 5
"TCGA.FS.A1YX" 5
"TCGA.FS.A1YY" 5
"TCGA.FS.A1Z0" 12
"TCGA.FS.A1Z3" 12
"TCGA.FS.A1Z4" 5
"TCGA.FS.A1Z7" 14
"TCGA.FS.A1ZA" 5
"TCGA.FS.A1ZB" 5
"TCGA.FS.A1ZC" 15
"TCGA.FS.A1ZD" 5
"TCGA.FS.A1ZE" 16
"TCGA.FS.A1ZF" 12
"TCGA.FS.A1ZG" 5
"TCGA.FS.A1ZH" 15
"TCGA.FS.A1ZJ" 12
"TCGA.FS.A1ZK" 12
"TCGA.FS.A1ZM" 14
"TCGA.FS.A1ZN" 5
"TCGA.FS.A1ZP" 12
"TCGA.FS.A1ZQ" 15
"TCGA.FS.A1ZR" 5
"TCGA.FS.A1ZS" 5
"TCGA.FS.A1ZT" 0
"TCGA.FS.A1ZU" 12
"TCGA.FS.A1ZW" 12
"TCGA.FS.A1ZY" 14
"TCGA.FS.A1ZZ" 5
"TCGA.FS.A4F0" 16
"TCGA.FS.A4F4" 12
"TCGA.FS.A4F5" 5
"TCGA.FS.A4F8" 5
"TCGA.FS.A4FB" 12
"TCGA.FS.A4FD" 12
"TCGA.FW.A3I3" 21
"TCGA.FW.A3R5" 16
"TCGA.FW.A3TU" 24
"TCGA.FW.A3TV" 0
"TCGA.FW.A5DX" 12
"TCGA.GF.A2C7" 12
"TCGA.GF.A3OT" 29
"TCGA.GF.A4EO" 5
"TCGA.GF.A769" 5
"TCGA.GN.A262" 12
"TCGA.GN.A263" 15
"TCGA.GN.A264" 5
"TCGA.GN.A265" 0
"TCGA.GN.A266" 5
"TCGA.GN.A267" 12
"TCGA.GN.A268" 12
"TCGA.GN.A26A" 5
"TCGA.GN.A26C" 5
"TCGA.GN.A26D" 5
"TCGA.GN.A4U3" 12
"TCGA.GN.A4U4" 16
"TCGA.GN.A4U5" 5
"TCGA.GN.A4U7" 15
"TCGA.GN.A4U8" 15
"TCGA.GN.A4U9" 14
"TCGA.GN.A8LK" 5
"TCGA.GN.A8LL" 12
"TCGA.GN.A8LN" 5
"TCGA.GN.A9SD" 12
"TCGA.HR.A2OG" 5
"TCGA.HR.A2OH" 0
"TCGA.HR.A5NC" 14
"TCGA.IH.A3EA" 19
"TCGA.LH.A9QB" 5
"TCGA.OD.A75X" 12
"TCGA.QB.A6FS" 12
"TCGA.QB.AA9O" 15
"TCGA.RP.A690" 5
"TCGA.RP.A693" 12
"TCGA.RP.A694" 12
"TCGA.RP.A695" 12
"TCGA.RP.A6K9" 5
"TCGA.W3.A824" 12
"TCGA.W3.A825" 14
"TCGA.W3.A828" 18
"TCGA.W3.AA1O" 16
"TCGA.W3.AA1Q" 16
"TCGA.W3.AA1R" 16
"TCGA.W3.AA1V" 14
"TCGA.W3.AA1W" 14
"TCGA.W3.AA21" 5
"TCGA.WE.A8JZ" 5
"TCGA.WE.A8K1" 5
"TCGA.WE.A8K5" 12
"TCGA.WE.A8K6" 5
"TCGA.WE.A8ZM" 5
"TCGA.WE.A8ZN" 5
"TCGA.WE.A8ZO" 5
"TCGA.WE.A8ZQ" 5
"TCGA.WE.A8ZR" 12
"TCGA.WE.A8ZT" 5
"TCGA.WE.A8ZY" 12
"TCGA.WE.AA9Y" 0
"TCGA.WE.AAA0" 15
"TCGA.WE.AAA3" 14
"TCGA.WE.AAA4" 0
"TCGA.XV.A9VZ" 5
"TCGA.XV.A9W2" 5
"TCGA.XV.A9W5" 15
"TCGA.XV.AAZV" 5
"TCGA.XV.AAZW" 5
"TCGA.XV.AAZY" 15
"TCGA.XV.AB01" 5
"TCGA.YD.A89C" 15
"TCGA.YD.A9TA" 15
"TCGA.YD.A9TB" 14
"TCGA.YG.AA3N" 12
"TCGA.YG.AA3O" 5
"TCGA.YG.AA3P" 5
"TCGA.Z2.A8RT" 12
"TCGA.Z2.AA3S" 12
"TCGA.Z2.AA3V" 0
