# Supplementary material for: MONET: Multi-omic module discovery by omic selection
Source: PLoS Comput Biol. 2020 Sep 15;16(9):e1008182. doi: 10.1371/journal.pcbi.1008182 (PMC7518594; doi:10.1371/journal.pcbi.1008182)
Supplement: S1 Supporting data. MONET's clustering results on the TCGA and scNMT datasets — (ZIP) [file pcbi.1008182.s002.zip › ovarian_monet.txt]

1->3,1	7->1	10->1	11->1
"TCGA.04.1348" 7
"TCGA.04.1357" 11
"TCGA.04.1362" 11
"TCGA.04.1364" 10
"TCGA.04.1365" 7
"TCGA.04.1514" 10
"TCGA.04.1519" 10
"TCGA.09.0364" 10
"TCGA.09.0366" 11
"TCGA.09.1662" 11
"TCGA.09.1666" 7
"TCGA.09.1667" 7
"TCGA.09.1668" 11
"TCGA.09.1669" 10
"TCGA.09.1670" 1
"TCGA.09.1673" 10
"TCGA.09.1674" 10
"TCGA.09.2044" 7
"TCGA.09.2045" 11
"TCGA.09.2048" 7
"TCGA.09.2051" 7
"TCGA.09.2054" 10
"TCGA.09.2056" 7
"TCGA.10.0928" 10
"TCGA.13.0799" 14
"TCGA.13.0800" 10
"TCGA.13.0801" 7
"TCGA.13.0890" 7
"TCGA.13.0893" 7
"TCGA.13.0913" 7
"TCGA.13.0916" 7
"TCGA.13.0920" 7
"TCGA.13.0924" 7
"TCGA.13.1403" 11
"TCGA.13.1405" 11
"TCGA.13.1410" 11
"TCGA.13.1411" 11
"TCGA.13.1481" 7
"TCGA.13.1497" 7
"TCGA.13.1498" 7
"TCGA.13.1505" 10
"TCGA.13.1506" 7
"TCGA.13.1507" 7
"TCGA.13.1511" 11
"TCGA.13.1512" 7
"TCGA.13.2060" 7
"TCGA.20.1682" 7
"TCGA.20.1683" 11
"TCGA.20.1684" 10
"TCGA.20.1685" 1
"TCGA.20.1687" 11
"TCGA.23.1023" 11
"TCGA.23.1026" 7
"TCGA.23.1027" 7
"TCGA.23.1029" 1
"TCGA.23.1109" 21
"TCGA.23.1111" 1
"TCGA.23.1114" 10
"TCGA.23.1120" 11
"TCGA.23.1122" 10
"TCGA.23.1123" 10
"TCGA.23.1809" 10
"TCGA.23.2077" 7
"TCGA.23.2078" 11
"TCGA.23.2081" 11
"TCGA.23.2084" 11
"TCGA.24.0975" 11
"TCGA.24.1103" 7
"TCGA.24.1413" 1
"TCGA.24.1416" 1
"TCGA.24.1417" 11
"TCGA.24.1418" 10
"TCGA.24.1419" 10
"TCGA.24.1423" 11
"TCGA.24.1424" 10
"TCGA.24.1425" 11
"TCGA.24.1427" 11
"TCGA.24.1428" 12
"TCGA.24.1430" 10
"TCGA.24.1434" 11
"TCGA.24.1435" 11
"TCGA.24.1436" 11
"TCGA.24.1463" 11
"TCGA.24.1467" 1
"TCGA.24.1469" 10
"TCGA.24.1474" 10
"TCGA.24.1544" 10
"TCGA.24.1545" 11
"TCGA.24.1546" 11
"TCGA.24.1548" 10
"TCGA.24.1549" 11
"TCGA.24.1550" 11
"TCGA.24.1551" 11
"TCGA.24.1552" 18
"TCGA.24.1553" 11
"TCGA.24.1555" 10
"TCGA.24.1556" 1
"TCGA.24.1557" 13
"TCGA.24.1558" 10
"TCGA.24.1560" 10
"TCGA.24.1562" 11
"TCGA.24.1563" 11
"TCGA.24.1564" 11
"TCGA.24.1567" 10
"TCGA.24.1603" 10
"TCGA.24.1604" 1
"TCGA.24.1616" 10
"TCGA.24.1842" 11
"TCGA.24.1843" 7
"TCGA.24.1844" 10
"TCGA.24.1846" 11
"TCGA.24.1847" 11
"TCGA.24.1849" 11
"TCGA.24.1850" 19
"TCGA.24.1924" 7
"TCGA.24.1928" 11
"TCGA.24.1930" 11
"TCGA.24.2019" 10
"TCGA.24.2020" 10
"TCGA.24.2023" 7
"TCGA.24.2024" 10
"TCGA.24.2026" 11
"TCGA.24.2027" 10
"TCGA.24.2033" 10
"TCGA.24.2035" 11
"TCGA.24.2036" 10
"TCGA.24.2038" 1
"TCGA.24.2254" 10
"TCGA.24.2261" 11
"TCGA.24.2262" 11
"TCGA.24.2267" 11
"TCGA.24.2271" 11
"TCGA.24.2281" 11
"TCGA.24.2288" 11
"TCGA.24.2289" 11
"TCGA.24.2290" 11
"TCGA.24.2293" 11
"TCGA.24.2297" 1
"TCGA.24.2298" 11
"TCGA.25.1312" 10
"TCGA.25.1313" 11
"TCGA.25.1314" 11
"TCGA.25.1315" 10
"TCGA.25.1316" 10
"TCGA.25.1317" 10
"TCGA.25.1318" 11
"TCGA.25.1319" 10
"TCGA.25.1320" 11
"TCGA.25.1321" 10
"TCGA.25.1322" 11
"TCGA.25.1323" 10
"TCGA.25.1324" 10
"TCGA.25.1326" 11
"TCGA.25.1328" 11
"TCGA.25.1329" 11
"TCGA.25.1623" 11
"TCGA.25.1625" 11
"TCGA.25.1626" 11
"TCGA.25.1627" 10
"TCGA.25.1628" 11
"TCGA.25.1630" 7
"TCGA.25.1631" 10
"TCGA.25.1632" 10
"TCGA.25.1633" 11
"TCGA.25.1634" 10
"TCGA.25.1635" 11
"TCGA.25.1870" 10
"TCGA.25.1871" 10
"TCGA.25.2042" 11
"TCGA.25.2391" 1
"TCGA.25.2392" 11
"TCGA.25.2393" 10
"TCGA.25.2396" 7
"TCGA.25.2397" 1
"TCGA.25.2398" 11
"TCGA.25.2399" 11
"TCGA.25.2400" 10
"TCGA.25.2401" 11
"TCGA.25.2404" 11
"TCGA.25.2409" 11
"TCGA.29.1688" 7
"TCGA.29.1690" 16
"TCGA.29.1691" 7
"TCGA.29.1693" 7
"TCGA.29.1694" 11
"TCGA.29.1695" 11
"TCGA.29.1696" 7
"TCGA.29.1697" 10
"TCGA.29.1698" 10
"TCGA.29.1699" 11
"TCGA.29.1701" 7
"TCGA.29.1702" 10
"TCGA.29.1703" 10
"TCGA.29.1705" 11
"TCGA.29.1710" 11
"TCGA.29.1711" 11
"TCGA.29.1761" 7
"TCGA.29.1762" 20
"TCGA.29.1763" 10
"TCGA.29.1770" 7
"TCGA.29.1776" 7
"TCGA.29.1778" 10
"TCGA.29.1781" 7
"TCGA.29.1783" 10
"TCGA.29.1784" 7
"TCGA.29.1785" 7
"TCGA.29.2414" 10
"TCGA.29.2425" 10
"TCGA.29.2427" 7
"TCGA.29.2428" 7
"TCGA.30.1718" 7
"TCGA.30.1855" 11
"TCGA.30.1857" 7
"TCGA.30.1860" 7
"TCGA.30.1861" 11
"TCGA.30.1862" 11
"TCGA.30.1891" 7
"TCGA.31.1944" 11
"TCGA.31.1946" 11
"TCGA.31.1951" 11
"TCGA.31.1953" 11
"TCGA.31.1956" 11
"TCGA.31.1959" 11
"TCGA.36.1568" 11
"TCGA.36.1569" 11
"TCGA.36.1570" 1
"TCGA.36.1571" 10
"TCGA.36.1574" 7
"TCGA.36.1575" 10
"TCGA.36.1576" 11
"TCGA.36.1577" 10
"TCGA.36.1578" 11
"TCGA.36.1580" 11
"TCGA.36.1581" 11
"TCGA.57.1582" 7
"TCGA.57.1583" 10
"TCGA.57.1584" 11
"TCGA.57.1585" 11
"TCGA.57.1993" 1
"TCGA.57.1994" 1
"TCGA.59.2348" 11
"TCGA.59.2350" 10
"TCGA.59.2351" 11
"TCGA.59.2352" 10
"TCGA.59.2354" 11
"TCGA.59.2355" 1
"TCGA.59.2363" 10
"TCGA.61.1721" 11
"TCGA.61.1724" 11
"TCGA.61.1725" 7
"TCGA.61.1728" 7
"TCGA.61.1733" 10
"TCGA.61.1736" 11
"TCGA.61.1737" 7
"TCGA.61.1738" 7
"TCGA.61.1740" 7
"TCGA.61.1741" 10
"TCGA.61.1743" 10
"TCGA.61.1900" 10
"TCGA.61.1907" 7
"TCGA.61.1910" 1
"TCGA.61.1914" 7
"TCGA.61.1917" 7
"TCGA.61.1918" 1
"TCGA.61.1919" 7
"TCGA.61.1995" 1
"TCGA.61.1998" 17
"TCGA.61.2000" 7
"TCGA.61.2002" 11
"TCGA.61.2003" 11
"TCGA.61.2008" 11
"TCGA.61.2009" 7
"TCGA.61.2012" 11
"TCGA.61.2016" 11
"TCGA.61.2088" 10
"TCGA.61.2092" 7
"TCGA.61.2094" 11
"TCGA.61.2095" 11
"TCGA.61.2097" 11
"TCGA.61.2098" 10
"TCGA.61.2101" 10
"TCGA.61.2102" 15
"TCGA.61.2104" 11
"TCGA.61.2109" 1
"TCGA.61.2110" 1
"TCGA.61.2111" 11
"TCGA.61.2113" 11
