# Supplementary material for: MONET: Multi-omic module discovery by omic selection
Source: PLoS Comput Biol. 2020 Sep 15;16(9):e1008182. doi: 10.1371/journal.pcbi.1008182 (PMC7518594; doi:10.1371/journal.pcbi.1008182)
Supplement: S1 Supporting data. MONET's clustering results on the TCGA and scNMT datasets — (ZIP) [file pcbi.1008182.s002.zip › README.txt]

The format of the files is as follows:
The first line says which omics are covered by each module. It is tab delimited, with each part presenting the omics covered by one module.
Each part of the line starts with the module name, followed by "->", followed by a list of omics covered by the module. For example:
1->3	2->1,2,3	12->3
Mean that there are three modules (names 1, 2, and 12). Module1 covers omic 3, Module2 covers omics 1-3 and Module 12 covers omic 3.
For TCGA datasets, omic 1 is gene expression, 2 is methylation and 3 is miRNA. For the single-cell dataset, there are only two omics. Omic 1 is scRNA-seq and omic 2 is methylation.

The other lines in the file contain the name of a sample followed by the name of module it belongs to. Note that samples may be "lonely", that is, belong to a module on their own.
In that case, their module won't appear in the first line of the file.
