# Supplementary material for: MONET: Multi-omic module discovery by omic selection
Source: PLoS Comput Biol. 2020 Sep 15;16(9):e1008182. doi: 10.1371/journal.pcbi.1008182 (PMC7518594; doi:10.1371/journal.pcbi.1008182)
Supplement: S1 Supporting data. MONET's clustering results on the TCGA and scNMT datasets — (ZIP) [file pcbi.1008182.s002.zip › sarcoma_monet.txt]

1->1,3	4->1,2,3	6->1,3	9->1,2,3	10->1,2,3	14->3
"TCGA.3B.A9HI" 1
"TCGA.3B.A9HJ" 1
"TCGA.3B.A9HL" 1
"TCGA.3B.A9HO" 6
"TCGA.3B.A9HP" 4
"TCGA.3B.A9HQ" 4
"TCGA.3B.A9HR" 4
"TCGA.3B.A9HS" 1
"TCGA.3B.A9HT" 9
"TCGA.3B.A9HU" 4
"TCGA.3B.A9HV" 4
"TCGA.3B.A9HX" 9
"TCGA.3B.A9HY" 4
"TCGA.3B.A9HZ" 4
"TCGA.3B.A9I0" 4
"TCGA.3B.A9I1" 4
"TCGA.3B.A9I3" 4
"TCGA.3R.A8YX" 9
"TCGA.DX.A1KU" 1
"TCGA.DX.A1KW" 1
"TCGA.DX.A1KX" 1
"TCGA.DX.A1KY" 10
"TCGA.DX.A1KZ" 1
"TCGA.DX.A1L0" 1
"TCGA.DX.A1L1" 1
"TCGA.DX.A1L2" 1
"TCGA.DX.A1L3" 1
"TCGA.DX.A1L4" 1
"TCGA.DX.A23R" 10
"TCGA.DX.A23T" 1
"TCGA.DX.A23U" 9
"TCGA.DX.A23V" 1
"TCGA.DX.A23Y" 1
"TCGA.DX.A23Z" 1
"TCGA.DX.A240" 10
"TCGA.DX.A2IZ" 10
"TCGA.DX.A2J0" 14
"TCGA.DX.A2J1" 6
"TCGA.DX.A2J4" 1
"TCGA.DX.A3LS" 1
"TCGA.DX.A3LT" 1
"TCGA.DX.A3LU" 6
"TCGA.DX.A3LW" 1
"TCGA.DX.A3LY" 1
"TCGA.DX.A3M1" 1
"TCGA.DX.A3M2" 6
"TCGA.DX.A3U5" 1
"TCGA.DX.A3U6" 1
"TCGA.DX.A3U7" 4
"TCGA.DX.A3U8" 1
"TCGA.DX.A3U9" 4
"TCGA.DX.A3UA" 10
"TCGA.DX.A3UB" 14
"TCGA.DX.A3UC" 4
"TCGA.DX.A3UD" 4
"TCGA.DX.A3UE" 4
"TCGA.DX.A3UF" 4
"TCGA.DX.A48J" 4
"TCGA.DX.A48K" 9
"TCGA.DX.A48L" 4
"TCGA.DX.A48N" 10
"TCGA.DX.A48O" 4
"TCGA.DX.A48P" 4
"TCGA.DX.A48R" 4
"TCGA.DX.A48U" 4
"TCGA.DX.A6B7" 4
"TCGA.DX.A6B8" 9
"TCGA.DX.A6B9" 4
"TCGA.DX.A6BA" 4
"TCGA.DX.A6BB" 4
"TCGA.DX.A6BE" 16
"TCGA.DX.A6BF" 6
"TCGA.DX.A6BG" 1
"TCGA.DX.A6BH" 1
"TCGA.DX.A6YQ" 9
"TCGA.DX.A6YR" 1
"TCGA.DX.A6YS" 1
"TCGA.DX.A6YT" 1
"TCGA.DX.A6YU" 1
"TCGA.DX.A6YV" 9
"TCGA.DX.A6YX" 9
"TCGA.DX.A6YZ" 1
"TCGA.DX.A6Z0" 1
"TCGA.DX.A6Z2" 4
"TCGA.DX.A7EF" 9
"TCGA.DX.A7EI" 10
"TCGA.DX.A7EL" 4
"TCGA.DX.A7EM" 4
"TCGA.DX.A7EN" 4
"TCGA.DX.A7EO" 10
"TCGA.DX.A7EQ" 6
"TCGA.DX.A7ER" 10
"TCGA.DX.A7ES" 1
"TCGA.DX.A7ET" 6
"TCGA.DX.A7EU" 1
"TCGA.DX.A8BG" 1
"TCGA.DX.A8BH" 9
"TCGA.DX.A8BJ" 9
"TCGA.DX.A8BK" 6
"TCGA.DX.A8BL" 6
"TCGA.DX.A8BM" 9
"TCGA.DX.A8BN" 6
"TCGA.DX.A8BO" 6
"TCGA.DX.A8BP" 9
"TCGA.DX.A8BQ" 6
"TCGA.DX.A8BR" 1
"TCGA.DX.A8BS" 9
"TCGA.DX.A8BT" 1
"TCGA.DX.A8BU" 9
"TCGA.DX.A8BV" 1
"TCGA.DX.A8BX" 1
"TCGA.DX.A8BZ" 6
"TCGA.DX.AATS" 9
"TCGA.DX.AB2E" 9
"TCGA.DX.AB2F" 1
"TCGA.DX.AB2G" 1
"TCGA.DX.AB2H" 10
"TCGA.DX.AB2J" 10
"TCGA.DX.AB2L" 14
"TCGA.DX.AB2O" 9
"TCGA.DX.AB2P" 9
"TCGA.DX.AB2Q" 9
"TCGA.DX.AB2S" 1
"TCGA.DX.AB2T" 1
"TCGA.DX.AB2V" 1
"TCGA.DX.AB2W" 6
"TCGA.DX.AB2X" 9
"TCGA.DX.AB2Z" 9
"TCGA.DX.AB30" 10
"TCGA.DX.AB32" 1
"TCGA.DX.AB35" 1
"TCGA.DX.AB36" 9
"TCGA.DX.AB37" 6
"TCGA.DX.AB3A" 1
"TCGA.DX.AB3B" 10
"TCGA.DX.AB3C" 10
"TCGA.FX.A2QS" 10
"TCGA.FX.A3NJ" 4
"TCGA.FX.A3NK" 1
"TCGA.FX.A3RE" 14
"TCGA.FX.A3TO" 9
"TCGA.FX.A48G" 14
"TCGA.FX.A76Y" 4
"TCGA.FX.A8OO" 10
"TCGA.HB.A2OT" 9
"TCGA.HB.A3L4" 4
"TCGA.HB.A3YV" 10
"TCGA.HB.A43Z" 4
"TCGA.HB.A5W3" 4
"TCGA.HS.A5N7" 4
"TCGA.HS.A5N8" 10
"TCGA.HS.A5NA" 4
"TCGA.IE.A3OV" 4
"TCGA.IE.A4EH" 4
"TCGA.IE.A4EI" 4
"TCGA.IE.A4EJ" 1
"TCGA.IE.A4EK" 4
"TCGA.IE.A6BZ" 1
"TCGA.IF.A3RQ" 1
"TCGA.IF.A4AJ" 4
"TCGA.IF.A4AK" 4
"TCGA.IS.A3K6" 15
"TCGA.IS.A3K7" 6
"TCGA.IS.A3K8" 14
"TCGA.IS.A3KA" 6
"TCGA.IW.A3M4" 14
"TCGA.IW.A3M5" 10
"TCGA.IW.A3M6" 4
"TCGA.JV.A5VE" 9
"TCGA.JV.A5VF" 9
"TCGA.JV.A75J" 10
"TCGA.K1.A3PN" 4
"TCGA.K1.A3PO" 14
"TCGA.K1.A42W" 4
"TCGA.K1.A42X" 4
"TCGA.K1.A6RT" 1
"TCGA.K1.A6RU" 1
"TCGA.K1.A6RV" 9
"TCGA.KD.A5QS" 9
"TCGA.KD.A5QT" 4
"TCGA.KD.A5QU" 17
"TCGA.KF.A41W" 9
"TCGA.LI.A67I" 9
"TCGA.LI.A9QH" 9
"TCGA.MB.A5Y8" 9
"TCGA.MB.A5Y9" 6
"TCGA.MB.A5YA" 4
"TCGA.MB.A8JK" 1
"TCGA.MB.A8JL" 10
"TCGA.MJ.A68H" 4
"TCGA.MJ.A68J" 1
"TCGA.MJ.A850" 10
"TCGA.MO.A47P" 4
"TCGA.MO.A47R" 10
"TCGA.N1.A6IA" 9
"TCGA.PC.A5DK" 4
"TCGA.PC.A5DL" 4
"TCGA.PC.A5DM" 9
"TCGA.PC.A5DN" 10
"TCGA.PC.A5DO" 4
"TCGA.PC.A5DP" 4
"TCGA.PT.A8TR" 10
"TCGA.QC.A6FX" 9
"TCGA.QC.A7B5" 6
"TCGA.QC.AA9N" 9
"TCGA.QQ.A5V2" 6
"TCGA.QQ.A5V9" 6
"TCGA.QQ.A5VA" 1
"TCGA.QQ.A5VB" 9
"TCGA.QQ.A5VC" 9
"TCGA.QQ.A5VD" 14
"TCGA.QQ.A8VB" 10
"TCGA.QQ.A8VD" 1
"TCGA.QQ.A8VF" 9
"TCGA.QQ.A8VG" 1
"TCGA.QQ.A8VH" 10
"TCGA.RN.A68Q" 1
"TCGA.RN.AAAQ" 6
"TCGA.SG.A6Z4" 9
"TCGA.SG.A6Z7" 10
"TCGA.SG.A849" 6
"TCGA.SI.A71O" 9
"TCGA.SI.A71P" 1
"TCGA.SI.A71Q" 10
"TCGA.SI.AA8B" 9
"TCGA.SI.AA8C" 10
"TCGA.UE.A6QT" 14
"TCGA.UE.A6QU" 1
"TCGA.VT.A80G" 9
"TCGA.VT.A80J" 9
"TCGA.VT.AB3D" 1
"TCGA.WK.A8XO" 6
"TCGA.WK.A8XQ" 10
"TCGA.WK.A8XS" 4
"TCGA.WK.A8XT" 10
"TCGA.WK.A8XX" 4
"TCGA.WK.A8XY" 4
"TCGA.WK.A8XZ" 4
"TCGA.WK.A8Y0" 9
"TCGA.WP.A9GB" 4
"TCGA.X2.A95T" 4
"TCGA.X6.A7W8" 6
"TCGA.X6.A7WA" 4
"TCGA.X6.A7WB" 4
"TCGA.X6.A7WC" 9
"TCGA.X6.A7WD" 4
"TCGA.X6.A8C2" 9
"TCGA.X6.A8C3" 9
"TCGA.X6.A8C5" 4
"TCGA.X6.A8C6" 1
"TCGA.X6.A8C7" 10
"TCGA.X9.A971" 4
"TCGA.X9.A973" 1
"TCGA.Z4.A8JB" 18
"TCGA.Z4.A9VC" 10
"TCGA.Z4.AAPF" 10
"TCGA.Z4.AAPG" 9
