# Supplementary material for: MONET: Multi-omic module discovery by omic selection
Source: PLoS Comput Biol. 2020 Sep 15;16(9):e1008182. doi: 10.1371/journal.pcbi.1008182 (PMC7518594; doi:10.1371/journal.pcbi.1008182)
Supplement: S1 Supporting data. MONET's clustering results on the TCGA and scNMT datasets — (ZIP) [file pcbi.1008182.s002.zip › scnmt_monet.txt]

1->1	3->2	4->1,2	5->1	11->1	12->1,2	13->1,2	16->1,2
"E7.5_Plate1_A3" 22
"E7.5_Plate1_H3" 21
"E7.5_Plate1_D2" 16
"E7.5_Plate1_D7" 23
"E7.5_Plate1_F5" 16
"E7.5_Plate1_A5" 16
"E7.5_Plate1_B10" 16
"E7.5_Plate2_C9" 3
"E7.5_Plate2_G9" 3
"E7.5_Plate2_D9" 11
"E7.5_Plate2_A9" 3
"E7.5_Plate2_B9" 3
"E6.75_Plate2_E1" 3
"E6.75_Plate2_G1" 1
"E6.75_Plate2_A1" 1
"E6.75_Plate2_C1" 1
"E6.75_Plate2_B1" 1
"E6.75_Plate2_E8" 1
"E6.75_Plate2_D8" 1
"E6.75_Plate2_F8" 1
"E6.75_Plate2_A8" 1
"E6.75_Plate2_C8" 1
"E6.75_Plate2_B8" 1
"E6.75_Plate2_H8" 1
"E7.5_Plate2_F3" 3
"E7.5_Plate2_C3" 3
"E7.5_Plate2_D3" 3
"E6.5_Plate2_H3" 11
"E7.5_Plate2_H3" 3
"E7.5_Plate2_C12" 3
"E7.5_Plate2_E12" 3
"E7.5_Plate2_G12" 3
"E7.5_Plate2_A12" 3
"E7.5_Plate2_B12" 3
"E6.75_Plate2_E6" 1
"E6.75_Plate2_G6" 1
"E6.75_Plate2_F6" 1
"E6.75_Plate2_A6" 1
"E6.75_Plate2_B6" 1
"E6.75_Plate2_E9" 1
"E6.75_Plate2_D9" 1
"E6.75_Plate2_G9" 1
"E6.75_Plate2_A9" 1
"E6.75_Plate2_C9" 3
"E6.75_Plate2_B9" 1
"E6.75_Plate2_H9" 1
"E7.5_Plate2_G8" 3
"E7.5_Plate2_H8" 3
"E6.75_Plate2_D10" 1
"E6.75_Plate2_F10" 1
"E6.75_Plate2_A10" 1
"E6.75_Plate2_C10" 1
"E6.75_Plate2_B10" 1
"E6.75_Plate2_E4" 1
"E6.75_Plate2_D4" 3
"E6.75_Plate2_G4" 1
"E6.75_Plate2_A4" 4
"E6.75_Plate2_C4" 1
"E6.75_Plate2_B4" 1
"E6.75_Plate2_H4" 3
"E7.5_Plate2_C2" 18
"E7.5_Plate2_E2" 3
"E7.5_Plate2_H2" 3
"E7.5_Plate2_E7" 3
"E7.5_Plate2_H7" 3
"E6.75_Plate2_E3" 1
"E6.75_Plate2_G3" 1
"E6.75_Plate2_A3" 3
"E6.75_Plate2_C3" 1
"E6.75_Plate2_H3" 1
"E7.5_Plate2_F11" 3
"E7.5_Plate2_C11" 3
"E7.5_Plate2_E11" 3
"E7.5_Plate2_D11" 3
"E7.5_Plate2_H11" 3
"E7.5_Plate2_F5" 3
"E7.5_Plate2_C5" 3
"E7.5_Plate2_E5" 26
"E7.5_Plate2_D5" 3
"E7.5_Plate2_H5" 3
"E7.5_Plate2_B5" 3
"E6.75_Plate2_E2" 1
"E6.75_Plate2_D2" 3
"E6.75_Plate2_G2" 12
"E6.75_Plate2_F2" 1
"E6.75_Plate2_A2" 1
"E6.75_Plate2_C2" 1
"E6.75_Plate2_B2" 3
"E6.75_Plate2_H2" 1
"E7.5_Plate2_F10" 3
"E7.5_Plate2_C10" 3
"E7.5_Plate2_G10" 3
"E7.5_Plate2_A10" 3
"E7.5_Plate2_H10" 3
"E7.5_Plate2_B10" 3
"E7.5_Plate2_D1" 3
"E6.75_Plate2_E5" 1
"E6.75_Plate2_F5" 1
"E6.75_Plate2_A5" 3
"E6.75_Plate2_C5" 1
"E6.75_Plate2_B5" 12
"E6.75_Plate2_H5" 1
"E6.75_Plate2_E7" 1
"E6.75_Plate2_D7" 1
"E6.75_Plate2_G7" 1
"E6.75_Plate2_F7" 1
"E6.75_Plate2_A7" 1
"E6.75_Plate2_C7" 3
"E7.5_Plate2_C6" 3
"E7.5_Plate2_E6" 3
"E7.5_Plate2_D6" 3
"E7.5_Plate2_H6" 5
"E7.5_Plate2_B6" 3
"E7.5_Plate2_C4" 3
"E7.5_Plate2_E4" 3
"E7.5_Plate2_G4" 3
"E6.75_Plate2_G12" 1
"E6.75_Plate2_F12" 1
"E6.75_Plate2_A12" 1
"E6.75_Plate2_C12" 1
"E6.75_Plate2_B12" 1
"E6.75_Plate2_E11" 1
"E6.75_Plate2_D11" 3
"E6.75_Plate2_A11" 1
"E6.75_Plate2_C11" 1
"E7.5_Plate4_F9" 3
"E6.5_Plate3_D9" 11
"E7.5_Plate4_C9" 3
"E6.5_Plate3_G9" 3
"E6.5_Plate3_F9" 11
"E6.5_Plate3_A9" 3
"E7.5_Plate4_G9" 3
"E6.5_Plate3_C9" 11
"E6.5_Plate3_B9" 12
"E7.5_Plate4_A9" 3
"E6.5_Plate3_H9" 11
"E7.5_Plate4_H9" 3
"E7.5_Plate4_B9" 3
"E7.5_Plate3_D1" 3
"E7.5_Plate3_C1" 3
"E7.5_Plate3_B1" 3
"E7.5_Plate3_G8" 3
"E7.5_Plate3_F8" 3
"E7.5_Plate3_A8" 3
"E7.5_Plate3_B8" 3
"E7.5_Plate4_F3" 3
"E6.5_Plate3_D3" 12
"E7.5_Plate4_C3" 3
"E6.5_Plate3_G3" 3
"E6.5_Plate3_F3" 11
"E7.5_Plate4_E3" 3
"E6.5_Plate3_A3" 3
"E7.5_Plate4_D3" 3
"E6.5_Plate3_C3" 11
"E6.5_Plate3_B3" 3
"E7.5_Plate4_A3" 3
"E6.5_Plate3_H3" 11
"E7.5_Plate4_H3" 3
"E6.5_Plate3_E12" 12
"E7.5_Plate4_F12" 3
"E6.5_Plate3_D12" 11
"E7.5_Plate4_C12" 11
"E6.5_Plate3_F12" 11
"E7.5_Plate4_E12" 3
"E6.5_Plate3_A12" 20
"E7.5_Plate4_G12" 3
"E7.5_Plate4_D12" 3
"E6.5_Plate3_C12" 27
"E6.5_Plate3_B12" 11
"E7.5_Plate4_A12" 3
"E7.5_Plate3_E6" 3
"E7.5_Plate3_D6" 3
"E7.5_Plate3_G6" 11
"E7.5_Plate3_F6" 3
"E7.5_Plate3_C6" 3
"E7.5_Plate3_H6" 3
"E7.5_Plate3_A9" 3
"E6.5_Plate3_E8" 3
"E7.5_Plate4_F8" 12
"E6.5_Plate3_D8" 11
"E6.5_Plate3_G8" 3
"E6.5_Plate3_F8" 3
"E7.5_Plate4_E8" 3
"E6.5_Plate3_A8" 11
"E7.5_Plate4_G8" 3
"E7.5_Plate4_D8" 3
"E6.5_Plate3_C8" 12
"E6.5_Plate3_B8" 11
"E7.5_Plate4_A8" 3
"E6.5_Plate3_H8" 11
"E7.5_Plate4_H8" 3
"E7.5_Plate4_B8" 3
"E7.5_Plate3_G10" 3
"E7.5_Plate3_F10" 3
"E7.5_Plate3_A10" 3
"E7.5_Plate3_C10" 3
"E7.5_Plate3_B10" 12
"E7.5_Plate3_H10" 3
"E7.5_Plate3_E4" 3
"E7.5_Plate3_D4" 3
"E7.5_Plate3_G4" 3
"E7.5_Plate3_F4" 3
"E7.5_Plate3_A4" 3
"E7.5_Plate3_C4" 3
"E7.5_Plate3_B4" 3
"E7.5_Plate3_H4" 3
"E6.5_Plate3_A2" 3
"E6.5_Plate3_C2" 3
"E6.5_Plate3_H2" 12
"E7.5_Plate4_H2" 3
"E7.5_Plate4_F7" 3
"E6.5_Plate3_D7" 11
"E7.5_Plate4_C7" 3
"E6.5_Plate3_G7" 3
"E7.5_Plate4_E7" 3
"E6.5_Plate3_A7" 11
"E7.5_Plate4_D7" 3
"E6.5_Plate3_C7" 11
"E6.5_Plate3_B7" 3
"E7.5_Plate4_H7" 3
"E7.5_Plate3_E3" 3
"E7.5_Plate3_D3" 3
"E7.5_Plate3_G3" 3
"E7.5_Plate3_F3" 3
"E7.5_Plate3_A3" 3
"E7.5_Plate3_C3" 3
"E6.5_Plate3_E11" 12
"E6.5_Plate3_D11" 12
"E7.5_Plate4_C11" 3
"E6.5_Plate3_F11" 11
"E7.5_Plate4_D11" 3
"E7.5_Plate4_A11" 3
"E6.5_Plate3_H11" 11
"E7.5_Plate4_H11" 3
"E7.5_Plate4_B11" 3
"E7.5_Plate4_F5" 3
"E6.5_Plate3_D5" 12
"E7.5_Plate4_C5" 3
"E6.5_Plate3_G5" 11
"E6.5_Plate3_F5" 11
"E7.5_Plate4_E5" 3
"E6.5_Plate3_A5" 11
"E7.5_Plate4_D5" 3
"E6.5_Plate3_C5" 11
"E6.5_Plate3_B5" 3
"E7.5_Plate4_A5" 3
"E6.5_Plate3_H5" 11
"E7.5_Plate4_H5" 3
"E7.5_Plate3_E2" 3
"E7.5_Plate3_D2" 3
"E7.5_Plate3_A2" 5
"E7.5_Plate3_C2" 11
"E7.5_Plate3_H2" 3
"E7.5_Plate4_F10" 3
"E7.5_Plate4_C10" 3
"E6.5_Plate3_G10" 11
"E6.5_Plate3_F10" 3
"E7.5_Plate4_E10" 3
"E6.5_Plate3_A10" 11
"E7.5_Plate4_G10" 3
"E7.5_Plate4_D10" 3
"E6.5_Plate3_C10" 12
"E6.5_Plate3_B10" 11
"E7.5_Plate4_A10" 3
"E6.5_Plate3_H10" 11
"E7.5_Plate4_H10" 3
"E6.5_Plate3_E1" 11
"E7.5_Plate4_F1" 3
"E6.5_Plate3_D1" 3
"E7.5_Plate4_C1" 3
"E7.5_Plate4_E1" 3
"E6.5_Plate3_A1" 3
"E7.5_Plate4_D1" 3
"E6.5_Plate3_C1" 11
"E6.5_Plate3_B1" 3
"E7.5_Plate3_E5" 3
"E7.5_Plate3_D5" 3
"E7.5_Plate3_G5" 11
"E7.5_Plate3_F5" 3
"E7.5_Plate3_A5" 3
"E7.5_Plate3_C5" 3
"E7.5_Plate3_B5" 3
"E7.5_Plate3_H5" 3
"E7.5_Plate3_E7" 3
"E7.5_Plate3_D7" 3
"E7.5_Plate3_G7" 3
"E7.5_Plate3_F7" 3
"E7.5_Plate3_A7" 3
"E7.5_Plate3_C7" 3
"E7.5_Plate3_B7" 3
"E7.5_Plate3_H7" 3
"E7.5_Plate4_F6" 3
"E6.5_Plate3_D6" 11
"E7.5_Plate4_C6" 3
"E6.5_Plate3_G6" 11
"E6.5_Plate3_F6" 11
"E7.5_Plate4_E6" 19
"E6.5_Plate3_A6" 4
"E7.5_Plate4_G6" 16
"E7.5_Plate4_D6" 3
"E6.5_Plate3_C6" 11
"E6.5_Plate3_B6" 11
"E7.5_Plate4_A6" 3
"E6.5_Plate3_H6" 11
"E7.5_Plate4_H6" 3
"E7.5_Plate4_B6" 3
"E7.5_Plate4_F4" 3
"E6.5_Plate3_D4" 3
"E7.5_Plate4_C4" 3
"E6.5_Plate3_G4" 11
"E6.5_Plate3_F4" 11
"E7.5_Plate4_E4" 3
"E6.5_Plate3_A4" 11
"E7.5_Plate4_G4" 3
"E7.5_Plate4_D4" 3
"E6.5_Plate3_C4" 3
"E6.5_Plate3_B4" 11
"E7.5_Plate4_A4" 3
"E7.5_Plate4_H4" 3
"E7.5_Plate4_B4" 3
"E7.5_Plate3_E12" 3
"E7.5_Plate3_G12" 3
"E7.5_Plate3_F12" 3
"E7.5_Plate3_A12" 3
"E7.5_Plate3_B12" 3
"E7.5_Plate3_E11" 11
"E7.5_Plate3_D11" 11
"E7.5_Plate3_A11" 3
"E7.5_Plate3_C11" 3
"E7.5_Plate3_H11" 3
"E4.5-5.5_new_Plate1_G09" 13
"E4.5-5.5_new_Plate3_E09" 4
"E4.5-5.5_new_Plate1_C09" 3
"E4.5-5.5_new_Plate1_H09" 13
"E4.5-5.5_new_Plate3_H09" 4
"E4.5-5.5_new_Plate2_E01" 13
"E4.5-5.5_new_Plate4_F01" 4
"E4.5-5.5_new_Plate2_D01" 13
"E4.5-5.5_new_Plate2_F01" 12
"E4.5-5.5_new_Plate2_A01" 13
"E4.5-5.5_new_Plate4_G01" 4
"E4.5-5.5_new_Plate4_D01" 4
"E4.5-5.5_new_Plate2_C01" 13
"E4.5-5.5_new_Plate2_B01" 12
"E4.5-5.5_new_Plate4_H01" 4
"E4.5-5.5_new_Plate2_E08" 13
"E4.5-5.5_new_Plate2_D08" 12
"E4.5-5.5_new_Plate2_G08" 13
"E4.5-5.5_new_Plate2_F08" 13
"E4.5-5.5_new_Plate4_G08" 4
"E4.5-5.5_new_Plate4_D08" 4
"E4.5-5.5_new_Plate2_C08" 12
"E4.5-5.5_new_Plate2_B08" 4
"E4.5-5.5_new_Plate4_A08" 4
"E4.5-5.5_new_Plate2_H08" 13
"E4.5-5.5_new_Plate1_E03" 13
"E4.5-5.5_new_Plate1_D03" 13
"E4.5-5.5_new_Plate1_G03" 13
"E4.5-5.5_new_Plate1_F03" 13
"E4.5-5.5_new_Plate3_E03" 4
"E4.5-5.5_new_Plate1_C03" 3
"E4.5-5.5_new_Plate3_H03" 4
"E4.5-5.5_new_Plate3_E12" 4
"E4.5-5.5_new_Plate1_A12" 1
"E4.5-5.5_new_Plate1_B12" 3
"E4.5-5.5_new_Plate4_F06" 4
"E4.5-5.5_new_Plate2_D06" 12
"E4.5-5.5_new_Plate2_F06" 13
"E4.5-5.5_new_Plate2_A06" 13
"E4.5-5.5_new_Plate4_G06" 4
"E4.5-5.5_new_Plate4_D06" 4
"E4.5-5.5_new_Plate2_B06" 12
"E4.5-5.5_new_Plate4_H06" 4
"E4.5-5.5_new_Plate2_E09" 13
"E4.5-5.5_new_Plate2_D09" 13
"E4.5-5.5_new_Plate2_A09" 13
"E4.5-5.5_new_Plate4_G09" 4
"E4.5-5.5_new_Plate4_D09" 4
"E4.5-5.5_new_Plate2_C09" 12
"E4.5-5.5_new_Plate2_B09" 4
"E4.5-5.5_new_Plate2_H09" 13
"E4.5-5.5_new_Plate4_B09" 4
"E4.5-5.5_new_Plate1_G08" 13
"E4.5-5.5_new_Plate1_A08" 13
"E4.5-5.5_new_Plate3_G08" 4
"E4.5-5.5_new_Plate1_C08" 13
"E4.5-5.5_new_Plate2_E10" 13
"E4.5-5.5_new_Plate2_D10" 13
"E4.5-5.5_new_Plate2_F10" 13
"E4.5-5.5_new_Plate4_E10" 4
"E4.5-5.5_new_Plate2_A10" 12
"E4.5-5.5_new_Plate4_G10" 4
"E4.5-5.5_new_Plate2_B10" 13
"E4.5-5.5_new_Plate4_A10" 4
"E4.5-5.5_new_Plate2_H10" 13
"E4.5-5.5_new_Plate4_H10" 24
"E4.5-5.5_new_Plate4_B10" 4
"E4.5-5.5_new_Plate2_E04" 12
"E4.5-5.5_new_Plate4_F04" 4
"E4.5-5.5_new_Plate2_D04" 13
"E4.5-5.5_new_Plate2_G04" 12
"E4.5-5.5_new_Plate2_F04" 13
"E4.5-5.5_new_Plate4_E04" 4
"E4.5-5.5_new_Plate2_A04" 13
"E4.5-5.5_new_Plate4_G04" 4
"E4.5-5.5_new_Plate2_C04" 13
"E4.5-5.5_new_Plate2_B04" 13
"E4.5-5.5_new_Plate2_H04" 13
"E4.5-5.5_new_Plate4_H04" 4
"E4.5-5.5_new_Plate4_B04" 4
"E4.5-5.5_new_Plate3_F02" 4
"E4.5-5.5_new_Plate3_E02" 4
"E4.5-5.5_new_Plate1_A02" 13
"E4.5-5.5_new_Plate1_B02" 13
"E4.5-5.5_new_Plate3_H02" 4
"E4.5-5.5_new_Plate3_B02" 4
"E4.5-5.5_new_Plate3_F07" 4
"E4.5-5.5_new_Plate3_C07" 4
"E4.5-5.5_new_Plate1_A07" 13
"E4.5-5.5_new_Plate3_G07" 4
"E4.5-5.5_new_Plate1_B07" 13
"E4.5-5.5_new_Plate3_B07" 4
"E4.5-5.5_new_Plate2_E03" 13
"E4.5-5.5_new_Plate2_D03" 13
"E4.5-5.5_new_Plate4_C03" 4
"E4.5-5.5_new_Plate2_F03" 13
"E4.5-5.5_new_Plate2_C03" 12
"E4.5-5.5_new_Plate2_B03" 13
"E4.5-5.5_new_Plate4_A03" 4
"E4.5-5.5_new_Plate2_H03" 13
"E4.5-5.5_new_Plate4_H03" 4
"E4.5-5.5_new_Plate1_D11" 13
"E4.5-5.5_new_Plate1_C11" 13
"E4.5-5.5_new_Plate1_B11" 13
"E4.5-5.5_new_Plate1_D05" 13
"E4.5-5.5_new_Plate3_C05" 4
"E4.5-5.5_new_Plate1_C05" 13
"E4.5-5.5_new_Plate2_G02" 1
"E4.5-5.5_new_Plate2_A02" 13
"E4.5-5.5_new_Plate4_D02" 4
"E4.5-5.5_new_Plate2_C02" 12
"E4.5-5.5_new_Plate4_A02" 4
"E4.5-5.5_new_Plate2_H02" 1
"E4.5-5.5_new_Plate4_H02" 4
"E4.5-5.5_new_Plate3_E10" 4
"E4.5-5.5_new_Plate3_A10" 4
"E4.5-5.5_new_Plate3_H10" 4
"E4.5-5.5_new_Plate3_G01" 4
"E4.5-5.5_new_Plate1_B01" 13
"E4.5-5.5_new_Plate2_E05" 13
"E4.5-5.5_new_Plate4_F05" 4
"E4.5-5.5_new_Plate4_C05" 4
"E4.5-5.5_new_Plate2_G05" 13
"E4.5-5.5_new_Plate2_F05" 1
"E4.5-5.5_new_Plate2_A05" 13
"E4.5-5.5_new_Plate4_D05" 4
"E4.5-5.5_new_Plate2_C05" 13
"E4.5-5.5_new_Plate2_B05" 13
"E4.5-5.5_new_Plate4_F07" 4
"E4.5-5.5_new_Plate2_D07" 12
"E4.5-5.5_new_Plate2_G07" 13
"E4.5-5.5_new_Plate2_F07" 13
"E4.5-5.5_new_Plate2_A07" 13
"E4.5-5.5_new_Plate4_D07" 4
"E4.5-5.5_new_Plate2_C07" 12
"E4.5-5.5_new_Plate2_B07" 4
"E4.5-5.5_new_Plate4_A07" 4
"E4.5-5.5_new_Plate2_H07" 13
"E4.5-5.5_new_Plate4_H07" 4
"E4.5-5.5_new_Plate4_B07" 4
"E4.5-5.5_new_Plate3_G06" 4
"E4.5-5.5_new_Plate3_A06" 4
"E4.5-5.5_new_Plate3_C04" 4
"E4.5-5.5_new_Plate3_E04" 4
"E4.5-5.5_new_Plate1_A04" 13
"E4.5-5.5_new_Plate3_A04" 4
"E4.5-5.5_new_Plate3_H04" 4
"E4.5-5.5_new_Plate4_C12" 4
"E4.5-5.5_new_Plate2_F12" 12
"E4.5-5.5_new_Plate2_A12" 12
"E4.5-5.5_new_Plate2_C12" 13
"E4.5-5.5_new_Plate2_B12" 13
"E4.5-5.5_new_Plate4_A12" 4
"E4.5-5.5_new_Plate4_B12" 4
"E4.5-5.5_new_Plate2_E11" 13
"E4.5-5.5_new_Plate4_F11" 4
"E4.5-5.5_new_Plate2_A11" 12
"E4.5-5.5_new_Plate4_A11" 4
"E7.5_Plate15_F09" 3
"E7.5_Plate13_A09" 11
"E7.5_Plate15_G09" 11
"E7.5_Plate15_A09" 16
"E7.5_Plate13_H09" 3
"E7.5_Plate15_H09" 5
"E7.5_Plate15_B09" 5
"E7.5_Plate16_C01" 5
"E7.5_Plate14_F01" 5
"E7.5_Plate16_E01" 28
"E7.5_Plate14_A01" 5
"E7.5_Plate14_B01" 5
"E7.5_Plate14_G08" 5
"E7.5_Plate15_C03" 3
"E7.5_Plate15_E03" 3
"E7.5_Plate15_B03" 3
"E7.5_Plate13_D12" 5
"E7.5_Plate13_G12" 5
"E7.5_Plate15_B12" 3
"E7.5_Plate14_D06" 5
"E7.5_Plate16_E06" 5
"E7.5_Plate14_B06" 5
"E7.5_Plate15_G07" 16
"E7.5_Plate15_B07" 16
"E7.5_Plate14_C03" 3
"E7.5_Plate14_B03" 16
"E7.5_Plate14_C02" 5
"E7.5_Plate14_F11" 16
"PS_VE_Plate1_A09" 16
"PS_VE_Plate1_C09" 3
"PS_VE_Plate1_H09" 11
"PS_VE_Plate1_D03" 5
"PS_VE_Plate1_F03" 16
"PS_VE_Plate1_A03" 16
"PS_VE_Plate1_B03" 12
"PS_VE_Plate1_A12" 3
"PS_VE_Plate1_E08" 11
"PS_VE_Plate1_D08" 5
"PS_VE_Plate1_A08" 12
"PS_VE_Plate1_C08" 5
"PS_VE_Plate1_D02" 5
"PS_VE_Plate1_A02" 3
"PS_VE_Plate1_C02" 5
"PS_VE_Plate1_B02" 3
"PS_VE_Plate1_C07" 5
"PS_VE_Plate1_D05" 5
"PS_VE_Plate1_G05" 16
"PS_VE_Plate1_F05" 11
"PS_VE_Plate1_H05" 11
"PS_VE_Plate1_E10" 16
"PS_VE_Plate1_G10" 11
"PS_VE_Plate1_A10" 16
"PS_VE_Plate1_B10" 16
"PS_VE_Plate1_H10" 11
"PS_VE_Plate1_A01" 16
"PS_VE_Plate1_C01" 11
"PS_VE_Plate1_B01" 3
"PS_VE_Plate1_D06" 5
"PS_VE_Plate1_F06" 16
"PS_VE_Plate1_A06" 16
"PS_VE_Plate1_C06" 5
"PS_VE_Plate1_B06" 11
"PS_VE_Plate1_H06" 11
"PS_VE_Plate1_D04" 5
"PS_VE_Plate1_A04" 5
"PS_VE_Plate1_C04" 5
"PS_VE_Plate1_B04" 16
"PS_VE_Plate1_H04" 11
"PS_VE_Plate5_B09" 12
"PS_VE_Plate5_E12" 5
"PS_VE_Plate5_C12" 12
"PS_VE_Plate5_E08" 5
"PS_VE_Plate5_F08" 12
"PS_VE_Plate5_A08" 12
"PS_VE_Plate5_C08" 12
"PS_VE_Plate5_B08" 12
"PS_VE_Plate5_H08" 11
"PS_VE_Plate5_D02" 12
"PS_VE_Plate5_F07" 12
"PS_VE_Plate5_B07" 5
"PS_VE_Plate5_H07" 11
"PS_VE_Plate5_A11" 25
"PS_VE_Plate5_E05" 5
"PS_VE_Plate5_D05" 12
"PS_VE_Plate5_F05" 12
"PS_VE_Plate5_E10" 12
"PS_VE_Plate5_G10" 11
"PS_VE_Plate5_F10" 12
"PS_VE_Plate5_B10" 5
"PS_VE_Plate5_E06" 5
"PS_VE_Plate5_B06" 12
"PS_VE_Plate5_H06" 11
"PS_VE_Plate5_D04" 11
"PS_VE_Plate5_G04" 11
"PS_VE_Plate9_C01" 11
"PS_VE_Plate9_D01" 11
"PS_VE_Plate9_F08" 11
"PS_VE_Plate9_D08" 11
"PS_VE_Plate9_C06" 11
"PS_VE_Plate9_E06" 11
"PS_VE_Plate9_D06" 11
"PS_VE_Plate9_A06" 5
"PS_VE_Plate9_C09" 11
"PS_VE_Plate9_G09" 11
"PS_VE_Plate9_D09" 11
"PS_VE_Plate9_B09" 11
"PS_VE_Plate9_C10" 11
"PS_VE_Plate9_A10" 12
"PS_VE_Plate9_B10" 12
"PS_VE_Plate9_F04" 11
"PS_VE_Plate9_C04" 11
"PS_VE_Plate9_E04" 11
"PS_VE_Plate9_D04" 11
"PS_VE_Plate9_C03" 11
"PS_VE_Plate9_D03" 11
"PS_VE_Plate9_E02" 11
"PS_VE_Plate9_G02" 3
"PS_VE_Plate9_A02" 3
"PS_VE_Plate9_F05" 11
"PS_VE_Plate9_E05" 11
"PS_VE_Plate9_G05" 11
"PS_VE_Plate9_D05" 11
"PS_VE_Plate9_A05" 5
"PS_VE_Plate9_C07" 11
"PS_VE_Plate9_E07" 11
"PS_VE_Plate9_D07" 11
"PS_VE_Plate9_G12" 11
"PS_VE_Plate9_D12" 11
"PS_VE_Plate9_A12" 5
"PS_VE_Plate9_E11" 11
"PS_VE_Plate9_A11" 17
