# Supplementary material for: MONET: Multi-omic module discovery by omic selection
Source: PLoS Comput Biol. 2020 Sep 15;16(9):e1008182. doi: 10.1371/journal.pcbi.1008182 (PMC7518594; doi:10.1371/journal.pcbi.1008182)
Supplement: S1 Supporting data. MONET's clustering results on the TCGA and scNMT datasets — (ZIP) [file pcbi.1008182.s002.zip › aml_monet.txt]

1->3	2->1,2,3	12->3
"TCGA.AB.2803" 2
"TCGA.AB.2805" 1
"TCGA.AB.2806" 1
"TCGA.AB.2807" 1
"TCGA.AB.2808" 1
"TCGA.AB.2810" 12
"TCGA.AB.2811" 1
"TCGA.AB.2812" 12
"TCGA.AB.2813" 1
"TCGA.AB.2814" 1
"TCGA.AB.2815" 1
"TCGA.AB.2816" 12
"TCGA.AB.2817" 1
"TCGA.AB.2818" 12
"TCGA.AB.2819" 1
"TCGA.AB.2820" 1
"TCGA.AB.2821" 1
"TCGA.AB.2822" 1
"TCGA.AB.2823" 2
"TCGA.AB.2824" 15
"TCGA.AB.2825" 12
"TCGA.AB.2826" 12
"TCGA.AB.2828" 14
"TCGA.AB.2830" 1
"TCGA.AB.2832" 12
"TCGA.AB.2833" 1
"TCGA.AB.2834" 1
"TCGA.AB.2835" 12
"TCGA.AB.2836" 12
"TCGA.AB.2837" 12
"TCGA.AB.2838" 1
"TCGA.AB.2839" 12
"TCGA.AB.2840" 2
"TCGA.AB.2841" 2
"TCGA.AB.2842" 12
"TCGA.AB.2843" 1
"TCGA.AB.2844" 1
"TCGA.AB.2845" 1
"TCGA.AB.2846" 1
"TCGA.AB.2847" 1
"TCGA.AB.2848" 12
"TCGA.AB.2849" 1
"TCGA.AB.2851" 12
"TCGA.AB.2853" 12
"TCGA.AB.2854" 1
"TCGA.AB.2855" 1
"TCGA.AB.2856" 1
"TCGA.AB.2857" 1
"TCGA.AB.2858" 1
"TCGA.AB.2860" 1
"TCGA.AB.2861" 12
"TCGA.AB.2862" 2
"TCGA.AB.2863" 1
"TCGA.AB.2866" 16
"TCGA.AB.2867" 1
"TCGA.AB.2868" 1
"TCGA.AB.2869" 12
"TCGA.AB.2870" 1
"TCGA.AB.2871" 1
"TCGA.AB.2872" 2
"TCGA.AB.2873" 12
"TCGA.AB.2874" 1
"TCGA.AB.2875" 1
"TCGA.AB.2877" 12
"TCGA.AB.2879" 12
"TCGA.AB.2880" 1
"TCGA.AB.2881" 1
"TCGA.AB.2882" 1
"TCGA.AB.2884" 12
"TCGA.AB.2885" 1
"TCGA.AB.2886" 1
"TCGA.AB.2887" 1
"TCGA.AB.2888" 12
"TCGA.AB.2889" 1
"TCGA.AB.2890" 1
"TCGA.AB.2891" 1
"TCGA.AB.2895" 12
"TCGA.AB.2896" 12
"TCGA.AB.2897" 2
"TCGA.AB.2898" 1
"TCGA.AB.2899" 1
"TCGA.AB.2900" 12
"TCGA.AB.2901" 1
"TCGA.AB.2903" 12
"TCGA.AB.2904" 1
"TCGA.AB.2908" 1
"TCGA.AB.2909" 12
"TCGA.AB.2910" 1
"TCGA.AB.2911" 1
"TCGA.AB.2912" 1
"TCGA.AB.2913" 12
"TCGA.AB.2914" 1
"TCGA.AB.2915" 1
"TCGA.AB.2916" 1
"TCGA.AB.2917" 12
"TCGA.AB.2918" 1
"TCGA.AB.2919" 12
"TCGA.AB.2920" 1
"TCGA.AB.2921" 1
"TCGA.AB.2924" 12
"TCGA.AB.2925" 12
"TCGA.AB.2927" 1
"TCGA.AB.2928" 1
"TCGA.AB.2929" 1
"TCGA.AB.2930" 1
"TCGA.AB.2931" 12
"TCGA.AB.2932" 12
"TCGA.AB.2933" 19
"TCGA.AB.2934" 18
"TCGA.AB.2935" 1
"TCGA.AB.2936" 1
"TCGA.AB.2937" 1
"TCGA.AB.2938" 1
"TCGA.AB.2939" 1
"TCGA.AB.2940" 1
"TCGA.AB.2941" 1
"TCGA.AB.2942" 1
"TCGA.AB.2943" 1
"TCGA.AB.2944" 1
"TCGA.AB.2946" 1
"TCGA.AB.2948" 1
"TCGA.AB.2949" 12
"TCGA.AB.2950" 1
"TCGA.AB.2952" 1
"TCGA.AB.2954" 1
"TCGA.AB.2955" 1
"TCGA.AB.2956" 1
"TCGA.AB.2959" 1
"TCGA.AB.2963" 12
"TCGA.AB.2964" 1
"TCGA.AB.2965" 12
"TCGA.AB.2966" 1
"TCGA.AB.2967" 12
"TCGA.AB.2969" 12
"TCGA.AB.2970" 1
"TCGA.AB.2971" 12
"TCGA.AB.2972" 12
"TCGA.AB.2973" 12
"TCGA.AB.2975" 12
"TCGA.AB.2976" 12
"TCGA.AB.2977" 12
"TCGA.AB.2978" 1
"TCGA.AB.2979" 12
"TCGA.AB.2980" 2
"TCGA.AB.2981" 12
"TCGA.AB.2982" 2
"TCGA.AB.2983" 1
"TCGA.AB.2984" 12
"TCGA.AB.2985" 13
"TCGA.AB.2986" 12
"TCGA.AB.2987" 12
"TCGA.AB.2988" 12
"TCGA.AB.2990" 12
"TCGA.AB.2991" 2
"TCGA.AB.2992" 17
"TCGA.AB.2993" 12
"TCGA.AB.2995" 1
"TCGA.AB.2996" 1
"TCGA.AB.2998" 2
"TCGA.AB.2999" 2
"TCGA.AB.3000" 1
"TCGA.AB.3001" 2
"TCGA.AB.3002" 1
"TCGA.AB.3005" 12
"TCGA.AB.3006" 1
"TCGA.AB.3007" 2
"TCGA.AB.3008" 1
"TCGA.AB.3009" 1
"TCGA.AB.3011" 12
"TCGA.AB.3012" 2
