# Supplementary material for: MONET: Multi-omic module discovery by omic selection
Source: PLoS Comput Biol. 2020 Sep 15;16(9):e1008182. doi: 10.1371/journal.pcbi.1008182 (PMC7518594; doi:10.1371/journal.pcbi.1008182)
Supplement: S1 Supporting data. MONET's clustering results on the TCGA and scNMT datasets — (ZIP) [file pcbi.1008182.s002.zip › breast_monet.txt]

0->1,2,3	2->3,1	10->3	15->3
"TCGA.3C.AAAU" 15
"TCGA.3C.AALI" 10
"TCGA.3C.AALJ" 10
"TCGA.3C.AALK" 10
"TCGA.4H.AAAK" 10
"TCGA.5L.AAT0" 10
"TCGA.5L.AAT1" 10
"TCGA.5T.A9QA" 10
"TCGA.A1.A0SB" 15
"TCGA.A1.A0SF" 10
"TCGA.A1.A0SG" 15
"TCGA.A1.A0SI" 10
"TCGA.A1.A0SN" 10
"TCGA.A1.A0SQ" 10
"TCGA.A2.A0CK" 10
"TCGA.A2.A0CO" 10
"TCGA.A2.A0CR" 10
"TCGA.A2.A0EP" 10
"TCGA.A2.A1FV" 10
"TCGA.A2.A1FW" 2
"TCGA.A2.A1FX" 10
"TCGA.A2.A1FZ" 2
"TCGA.A2.A1G0" 10
"TCGA.A2.A1G1" 0
"TCGA.A2.A1G4" 2
"TCGA.A2.A1G6" 10
"TCGA.A2.A259" 10
"TCGA.A2.A25A" 10
"TCGA.A2.A25B" 2
"TCGA.A2.A25C" 2
"TCGA.A2.A25D" 10
"TCGA.A2.A25E" 2
"TCGA.A2.A25F" 15
"TCGA.A2.A3KC" 10
"TCGA.A2.A3KD" 10
"TCGA.A2.A3XS" 0
"TCGA.A2.A3XT" 0
"TCGA.A2.A3XU" 0
"TCGA.A2.A3XV" 15
"TCGA.A2.A3XW" 10
"TCGA.A2.A3XX" 0
"TCGA.A2.A3XY" 0
"TCGA.A2.A3XZ" 10
"TCGA.A2.A3Y0" 0
"TCGA.A2.A4RW" 10
"TCGA.A2.A4RX" 10
"TCGA.A2.A4RY" 10
"TCGA.A2.A4S0" 10
"TCGA.A2.A4S1" 0
"TCGA.A2.A4S2" 10
"TCGA.A2.A4S3" 10
"TCGA.A7.A13D" 0
"TCGA.A7.A13E" 0
"TCGA.A7.A13F" 15
"TCGA.A7.A13G" 2
"TCGA.A7.A13H" 10
"TCGA.A7.A26E" 10
"TCGA.A7.A26F" 2
"TCGA.A7.A26G" 2
"TCGA.A7.A26H" 10
"TCGA.A7.A26I" 0
"TCGA.A7.A26J" 10
"TCGA.A7.A2KD" 2
"TCGA.A7.A3IY" 15
"TCGA.A7.A3IZ" 10
"TCGA.A7.A3J0" 10
"TCGA.A7.A3J1" 10
"TCGA.A7.A3RF" 10
"TCGA.A7.A425" 10
"TCGA.A7.A426" 10
"TCGA.A7.A4SA" 10
"TCGA.A7.A4SB" 10
"TCGA.A7.A4SC" 10
"TCGA.A7.A4SD" 10
"TCGA.A7.A4SE" 0
"TCGA.A7.A4SF" 10
"TCGA.A7.A56D" 10
"TCGA.A7.A5ZV" 0
"TCGA.A7.A5ZW" 10
"TCGA.A7.A5ZX" 10
"TCGA.A7.A6VV" 10
"TCGA.A7.A6VW" 0
"TCGA.A7.A6VX" 10
"TCGA.A7.A6VY" 10
"TCGA.AC.A23C" 2
"TCGA.AC.A23E" 2
"TCGA.AC.A23G" 10
"TCGA.AC.A23H" 2
"TCGA.AC.A2B8" 10
"TCGA.AC.A2BK" 0
"TCGA.AC.A2BM" 10
"TCGA.AC.A2FB" 10
"TCGA.AC.A2FE" 10
"TCGA.AC.A2FF" 10
"TCGA.AC.A2FG" 10
"TCGA.AC.A2FK" 10
"TCGA.AC.A2FM" 10
"TCGA.AC.A2FO" 10
"TCGA.AC.A2QH" 0
"TCGA.AC.A2QI" 10
"TCGA.AC.A2QJ" 27
"TCGA.AC.A3BB" 10
"TCGA.AC.A3EH" 15
"TCGA.AC.A3HN" 10
"TCGA.AC.A3OD" 10
"TCGA.AC.A3QP" 10
"TCGA.AC.A3QQ" 10
"TCGA.AC.A3TM" 10
"TCGA.AC.A3TN" 10
"TCGA.AC.A3W5" 15
"TCGA.AC.A3W6" 10
"TCGA.AC.A3W7" 10
"TCGA.AC.A3YI" 10
"TCGA.AC.A3YJ" 10
"TCGA.AC.A4ZE" 10
"TCGA.AC.A5EH" 10
"TCGA.AC.A5XS" 10
"TCGA.AC.A5XU" 10
"TCGA.AC.A62V" 10
"TCGA.AC.A62X" 10
"TCGA.AC.A62Y" 10
"TCGA.AC.A6IV" 10
"TCGA.AC.A6IW" 0
"TCGA.AC.A6IX" 10
"TCGA.AC.A6NO" 10
"TCGA.AC.A7VB" 10
"TCGA.AC.A7VC" 0
"TCGA.AC.A8OP" 10
"TCGA.AC.A8OQ" 0
"TCGA.AC.A8OR" 10
"TCGA.AC.A8OS" 10
"TCGA.AO.A12B" 10
"TCGA.AO.A1KO" 2
"TCGA.AO.A1KP" 2
"TCGA.AO.A1KQ" 15
"TCGA.AO.A1KR" 0
"TCGA.AO.A1KS" 2
"TCGA.AO.A1KT" 15
"TCGA.AQ.A0Y5" 10
"TCGA.AQ.A1H2" 15
"TCGA.AQ.A1H3" 10
"TCGA.AQ.A54N" 0
"TCGA.AQ.A54O" 10
"TCGA.AQ.A7U7" 10
"TCGA.AR.A1AI" 0
"TCGA.AR.A1AJ" 0
"TCGA.AR.A1AK" 15
"TCGA.AR.A1AL" 10
"TCGA.AR.A1AM" 10
"TCGA.AR.A1AN" 2
"TCGA.AR.A1AO" 15
"TCGA.AR.A1AP" 10
"TCGA.AR.A1AQ" 0
"TCGA.AR.A1AR" 0
"TCGA.AR.A1AS" 15
"TCGA.AR.A1AT" 15
"TCGA.AR.A1AU" 17
"TCGA.AR.A1AV" 2
"TCGA.AR.A1AW" 15
"TCGA.AR.A1AX" 10
"TCGA.AR.A1AY" 0
"TCGA.AR.A24H" 2
"TCGA.AR.A24K" 10
"TCGA.AR.A24L" 10
"TCGA.AR.A24M" 10
"TCGA.AR.A24N" 2
"TCGA.AR.A24O" 10
"TCGA.AR.A24P" 2
"TCGA.AR.A24Q" 0
"TCGA.AR.A24R" 2
"TCGA.AR.A24S" 2
"TCGA.AR.A24T" 10
"TCGA.AR.A24U" 2
"TCGA.AR.A24V" 10
"TCGA.AR.A24W" 10
"TCGA.AR.A24X" 10
"TCGA.AR.A24Z" 2
"TCGA.AR.A250" 2
"TCGA.AR.A251" 0
"TCGA.AR.A252" 2
"TCGA.AR.A254" 2
"TCGA.AR.A255" 2
"TCGA.AR.A256" 0
"TCGA.AR.A2LE" 10
"TCGA.AR.A2LH" 10
"TCGA.AR.A2LJ" 10
"TCGA.AR.A2LK" 10
"TCGA.AR.A2LL" 10
"TCGA.AR.A2LM" 10
"TCGA.AR.A2LN" 10
"TCGA.AR.A2LO" 10
"TCGA.AR.A2LQ" 10
"TCGA.AR.A2LR" 0
"TCGA.AR.A5QM" 10
"TCGA.AR.A5QN" 10
"TCGA.AR.A5QP" 10
"TCGA.AR.A5QQ" 10
"TCGA.B6.A0I1" 0
"TCGA.B6.A1KC" 10
"TCGA.B6.A1KF" 0
"TCGA.B6.A1KI" 10
"TCGA.B6.A1KN" 2
"TCGA.B6.A2IU" 10
"TCGA.B6.A3ZX" 15
"TCGA.B6.A400" 0
"TCGA.B6.A401" 10
"TCGA.B6.A402" 0
"TCGA.B6.A408" 10
"TCGA.B6.A409" 10
"TCGA.B6.A40B" 10
"TCGA.B6.A40C" 10
"TCGA.BH.A0AU" 2
"TCGA.BH.A0AZ" 10
"TCGA.BH.A0B5" 10
"TCGA.BH.A0B6" 10
"TCGA.BH.A0BF" 15
"TCGA.BH.A0BS" 2
"TCGA.BH.A0BT" 15
"TCGA.BH.A0BZ" 10
"TCGA.BH.A0C3" 15
"TCGA.BH.A0DD" 2
"TCGA.BH.A0DG" 10
"TCGA.BH.A0DI" 10
"TCGA.BH.A0DV" 10
"TCGA.BH.A0E2" 10
"TCGA.BH.A0H3" 2
"TCGA.BH.A0HA" 15
"TCGA.BH.A0HN" 15
"TCGA.BH.A1EN" 2
"TCGA.BH.A1EO" 10
"TCGA.BH.A1ES" 2
"TCGA.BH.A1ET" 10
"TCGA.BH.A1EU" 2
"TCGA.BH.A1EV" 2
"TCGA.BH.A1EW" 10
"TCGA.BH.A1EX" 2
"TCGA.BH.A1EY" 2
"TCGA.BH.A1F0" 15
"TCGA.BH.A1F2" 2
"TCGA.BH.A1F5" 2
"TCGA.BH.A1F6" 0
"TCGA.BH.A1F8" 2
"TCGA.BH.A1FB" 10
"TCGA.BH.A1FC" 0
"TCGA.BH.A1FE" 2
"TCGA.BH.A1FG" 10
"TCGA.BH.A1FH" 10
"TCGA.BH.A1FJ" 2
"TCGA.BH.A1FL" 16
"TCGA.BH.A1FM" 2
"TCGA.BH.A1FN" 2
"TCGA.BH.A1FR" 15
"TCGA.BH.A1FU" 2
"TCGA.BH.A201" 2
"TCGA.BH.A202" 2
"TCGA.BH.A203" 10
"TCGA.BH.A204" 2
"TCGA.BH.A208" 24
"TCGA.BH.A209" 0
"TCGA.BH.A28O" 10
"TCGA.BH.A28Q" 10
"TCGA.BH.A2L8" 10
"TCGA.BH.A42T" 10
"TCGA.BH.A42U" 10
"TCGA.BH.A42V" 10
"TCGA.BH.A5IZ" 10
"TCGA.BH.A5J0" 10
"TCGA.BH.A6R8" 10
"TCGA.BH.A6R9" 10
"TCGA.BH.A8FY" 10
"TCGA.BH.A8FZ" 10
"TCGA.BH.A8G0" 10
"TCGA.BH.AB28" 10
"TCGA.C8.A1HE" 2
"TCGA.C8.A1HF" 15
"TCGA.C8.A1HG" 15
"TCGA.C8.A1HI" 10
"TCGA.C8.A1HJ" 0
"TCGA.C8.A1HK" 2
"TCGA.C8.A1HL" 2
"TCGA.C8.A1HM" 15
"TCGA.C8.A1HN" 2
"TCGA.C8.A1HO" 2
"TCGA.C8.A26V" 2
"TCGA.C8.A26W" 10
"TCGA.C8.A26X" 10
"TCGA.C8.A26Y" 26
"TCGA.C8.A26Z" 10
"TCGA.C8.A273" 10
"TCGA.C8.A274" 10
"TCGA.C8.A275" 10
"TCGA.C8.A278" 15
"TCGA.C8.A27A" 2
"TCGA.C8.A27B" 0
"TCGA.C8.A3M7" 10
"TCGA.C8.A3M8" 10
"TCGA.C8.A8HP" 10
"TCGA.C8.A8HQ" 10
"TCGA.C8.A8HR" 10
"TCGA.D8.A1J8" 2
"TCGA.D8.A1J9" 2
"TCGA.D8.A1JA" 2
"TCGA.D8.A1JB" 2
"TCGA.D8.A1JC" 2
"TCGA.D8.A1JD" 2
"TCGA.D8.A1JE" 2
"TCGA.D8.A1JF" 2
"TCGA.D8.A1JG" 2
"TCGA.D8.A1JH" 2
"TCGA.D8.A1JI" 15
"TCGA.D8.A1JJ" 2
"TCGA.D8.A1JK" 15
"TCGA.D8.A1JL" 0
"TCGA.D8.A1JN" 10
"TCGA.D8.A1JP" 2
"TCGA.D8.A1JS" 15
"TCGA.D8.A1JT" 2
"TCGA.D8.A1JU" 10
"TCGA.D8.A1X5" 2
"TCGA.D8.A1X6" 15
"TCGA.D8.A1X7" 2
"TCGA.D8.A1X8" 10
"TCGA.D8.A1X9" 10
"TCGA.D8.A1XA" 2
"TCGA.D8.A1XB" 10
"TCGA.D8.A1XC" 10
"TCGA.D8.A1XD" 2
"TCGA.D8.A1XF" 2
"TCGA.D8.A1XG" 10
"TCGA.D8.A1XJ" 10
"TCGA.D8.A1XK" 0
"TCGA.D8.A1XL" 10
"TCGA.D8.A1XM" 10
"TCGA.D8.A1XO" 10
"TCGA.D8.A1XQ" 0
"TCGA.D8.A1XR" 2
"TCGA.D8.A1XS" 10
"TCGA.D8.A1XT" 2
"TCGA.D8.A1XU" 10
"TCGA.D8.A1XV" 10
"TCGA.D8.A1XW" 0
"TCGA.D8.A1XY" 2
"TCGA.D8.A1XZ" 2
"TCGA.D8.A1Y0" 2
"TCGA.D8.A1Y1" 2
"TCGA.D8.A1Y2" 10
"TCGA.D8.A1Y3" 15
"TCGA.D8.A27E" 10
"TCGA.D8.A27F" 0
"TCGA.D8.A27G" 10
"TCGA.D8.A27H" 10
"TCGA.D8.A27I" 10
"TCGA.D8.A27K" 10
"TCGA.D8.A27L" 10
"TCGA.D8.A27M" 0
"TCGA.D8.A27N" 10
"TCGA.D8.A27P" 10
"TCGA.D8.A27R" 10
"TCGA.D8.A27T" 10
"TCGA.D8.A27V" 10
"TCGA.D8.A27W" 10
"TCGA.D8.A3Z5" 10
"TCGA.D8.A3Z6" 10
"TCGA.D8.A4Z1" 10
"TCGA.D8.A73U" 10
"TCGA.D8.A73W" 10
"TCGA.D8.A73X" 10
"TCGA.E2.A14N" 0
"TCGA.E2.A14U" 10
"TCGA.E2.A15I" 10
"TCGA.E2.A15J" 15
"TCGA.E2.A15K" 15
"TCGA.E2.A1AZ" 0
"TCGA.E2.A1B0" 10
"TCGA.E2.A1B1" 10
"TCGA.E2.A1B4" 10
"TCGA.E2.A1B5" 15
"TCGA.E2.A1B6" 0
"TCGA.E2.A1BC" 10
"TCGA.E2.A1BD" 10
"TCGA.E2.A1IE" 15
"TCGA.E2.A1IF" 15
"TCGA.E2.A1IG" 10
"TCGA.E2.A1IH" 2
"TCGA.E2.A1II" 0
"TCGA.E2.A1IJ" 10
"TCGA.E2.A1IK" 10
"TCGA.E2.A1IL" 10
"TCGA.E2.A1IN" 10
"TCGA.E2.A1IO" 15
"TCGA.E2.A1IU" 10
"TCGA.E2.A1L6" 2
"TCGA.E2.A1L7" 15
"TCGA.E2.A1L8" 2
"TCGA.E2.A1L9" 2
"TCGA.E2.A1LA" 10
"TCGA.E2.A1LB" 15
"TCGA.E2.A1LE" 10
"TCGA.E2.A1LG" 0
"TCGA.E2.A1LH" 0
"TCGA.E2.A1LI" 0
"TCGA.E2.A1LK" 0
"TCGA.E2.A1LL" 15
"TCGA.E2.A1LS" 0
"TCGA.E2.A2P5" 10
"TCGA.E2.A2P6" 10
"TCGA.E2.A3DX" 10
"TCGA.E2.A56Z" 10
"TCGA.E2.A570" 10
"TCGA.E2.A572" 10
"TCGA.E2.A573" 0
"TCGA.E2.A574" 0
"TCGA.E2.A576" 10
"TCGA.E2.A9RU" 10
"TCGA.E9.A1N3" 15
"TCGA.E9.A1N4" 10
"TCGA.E9.A1N5" 10
"TCGA.E9.A1N6" 15
"TCGA.E9.A1N8" 0
"TCGA.E9.A1N9" 2
"TCGA.E9.A1NA" 10
"TCGA.E9.A1ND" 0
"TCGA.E9.A1NE" 2
"TCGA.E9.A1NF" 15
"TCGA.E9.A1NG" 15
"TCGA.E9.A1NH" 2
"TCGA.E9.A1NI" 15
"TCGA.E9.A1QZ" 10
"TCGA.E9.A1R0" 10
"TCGA.E9.A1R2" 15
"TCGA.E9.A1R3" 10
"TCGA.E9.A1R4" 2
"TCGA.E9.A1R5" 2
"TCGA.E9.A1R6" 15
"TCGA.E9.A1R7" 2
"TCGA.E9.A1RA" 2
"TCGA.E9.A1RB" 10
"TCGA.E9.A1RC" 2
"TCGA.E9.A1RD" 10
"TCGA.E9.A1RE" 2
"TCGA.E9.A1RF" 15
"TCGA.E9.A1RG" 15
"TCGA.E9.A1RH" 2
"TCGA.E9.A1RI" 2
"TCGA.E9.A226" 10
"TCGA.E9.A227" 25
"TCGA.E9.A228" 2
"TCGA.E9.A229" 2
"TCGA.E9.A22A" 10
"TCGA.E9.A22B" 15
"TCGA.E9.A22D" 15
"TCGA.E9.A22E" 15
"TCGA.E9.A22G" 0
"TCGA.E9.A22H" 2
"TCGA.E9.A243" 15
"TCGA.E9.A244" 0
"TCGA.E9.A245" 10
"TCGA.E9.A247" 15
"TCGA.E9.A248" 2
"TCGA.E9.A249" 2
"TCGA.E9.A24A" 2
"TCGA.E9.A295" 10
"TCGA.E9.A2JS" 10
"TCGA.E9.A2JT" 10
"TCGA.E9.A3Q9" 10
"TCGA.E9.A3QA" 0
"TCGA.E9.A3X8" 10
"TCGA.E9.A54X" 10
"TCGA.E9.A54Y" 23
"TCGA.E9.A5FK" 10
"TCGA.E9.A5FL" 15
"TCGA.E9.A5UO" 10
"TCGA.E9.A5UP" 10
"TCGA.E9.A6HE" 10
"TCGA.EW.A1IW" 10
"TCGA.EW.A1IX" 18
"TCGA.EW.A1IY" 10
"TCGA.EW.A1IZ" 15
"TCGA.EW.A1J1" 10
"TCGA.EW.A1J2" 2
"TCGA.EW.A1J3" 2
"TCGA.EW.A1J5" 2
"TCGA.EW.A1J6" 15
"TCGA.EW.A1OV" 15
"TCGA.EW.A1OW" 10
"TCGA.EW.A1OX" 10
"TCGA.EW.A1OY" 15
"TCGA.EW.A1OZ" 15
"TCGA.EW.A1P0" 2
"TCGA.EW.A1P1" 15
"TCGA.EW.A1P3" 10
"TCGA.EW.A1P4" 0
"TCGA.EW.A1P5" 15
"TCGA.EW.A1P6" 15
"TCGA.EW.A1P7" 15
"TCGA.EW.A1P8" 0
"TCGA.EW.A1PA" 10
"TCGA.EW.A1PB" 0
"TCGA.EW.A1PC" 15
"TCGA.EW.A1PD" 2
"TCGA.EW.A1PE" 10
"TCGA.EW.A1PF" 10
"TCGA.EW.A1PG" 10
"TCGA.EW.A1PH" 0
"TCGA.EW.A2FR" 10
"TCGA.EW.A2FS" 15
"TCGA.EW.A2FV" 2
"TCGA.EW.A2FW" 15
"TCGA.EW.A3E8" 10
"TCGA.EW.A3U0" 0
"TCGA.EW.A423" 10
"TCGA.EW.A424" 10
"TCGA.EW.A6S9" 10
"TCGA.EW.A6SA" 10
"TCGA.EW.A6SB" 0
"TCGA.EW.A6SC" 10
"TCGA.EW.A6SD" 10
"TCGA.GI.A2C8" 10
"TCGA.GI.A2C9" 0
"TCGA.GM.A2D9" 10
"TCGA.GM.A2DA" 10
"TCGA.GM.A2DB" 10
"TCGA.GM.A2DC" 10
"TCGA.GM.A2DD" 10
"TCGA.GM.A2DF" 0
"TCGA.GM.A2DH" 0
"TCGA.GM.A2DI" 10
"TCGA.GM.A2DK" 10
"TCGA.GM.A2DL" 10
"TCGA.GM.A2DM" 10
"TCGA.GM.A2DN" 10
"TCGA.GM.A2DO" 22
"TCGA.GM.A3NW" 10
"TCGA.GM.A3NY" 10
"TCGA.GM.A3XG" 10
"TCGA.GM.A3XL" 0
"TCGA.GM.A3XN" 10
"TCGA.GM.A4E0" 10
"TCGA.GM.A5PV" 10
"TCGA.GM.A5PX" 10
"TCGA.HN.A2NL" 0
"TCGA.HN.A2OB" 10
"TCGA.JL.A3YW" 10
"TCGA.JL.A3YX" 10
"TCGA.LD.A66U" 10
"TCGA.LD.A74U" 10
"TCGA.LD.A7W5" 10
"TCGA.LD.A7W6" 10
"TCGA.LD.A9QF" 10
"TCGA.LL.A440" 10
"TCGA.LL.A441" 0
"TCGA.LL.A442" 10
"TCGA.LL.A50Y" 10
"TCGA.LL.A5YL" 10
"TCGA.LL.A5YM" 10
"TCGA.LL.A5YN" 15
"TCGA.LL.A5YO" 15
"TCGA.LL.A5YP" 0
"TCGA.LL.A6FP" 10
"TCGA.LL.A6FQ" 10
"TCGA.LL.A6FR" 20
"TCGA.LL.A73Y" 10
"TCGA.LL.A73Z" 10
"TCGA.LL.A740" 10
"TCGA.LL.A7SZ" 10
"TCGA.LL.A7T0" 10
"TCGA.LL.A8F5" 10
"TCGA.LL.A9Q3" 10
"TCGA.LQ.A4E4" 10
"TCGA.MS.A51U" 10
"TCGA.OK.A5Q2" 10
"TCGA.OL.A5D6" 10
"TCGA.OL.A5D7" 0
"TCGA.OL.A5D8" 10
"TCGA.OL.A5DA" 10
"TCGA.OL.A5RU" 10
"TCGA.OL.A5RV" 10
"TCGA.OL.A5RW" 0
"TCGA.OL.A5RX" 10
"TCGA.OL.A5RY" 10
"TCGA.OL.A5RZ" 10
"TCGA.OL.A5S0" 0
"TCGA.OL.A66H" 10
"TCGA.OL.A66I" 0
"TCGA.OL.A66J" 10
"TCGA.OL.A66K" 10
"TCGA.OL.A66L" 10
"TCGA.OL.A66N" 10
"TCGA.OL.A66O" 10
"TCGA.OL.A66P" 21
"TCGA.OL.A6VO" 0
"TCGA.OL.A6VQ" 10
"TCGA.OL.A6VR" 10
"TCGA.OL.A97C" 15
"TCGA.PE.A5DC" 10
"TCGA.PE.A5DD" 10
"TCGA.PE.A5DE" 10
"TCGA.PL.A8LV" 0
"TCGA.PL.A8LX" 10
"TCGA.PL.A8LY" 10
"TCGA.PL.A8LZ" 10
"TCGA.S3.A6ZF" 10
"TCGA.S3.A6ZG" 10
"TCGA.S3.A6ZH" 10
"TCGA.S3.AA0Z" 0
"TCGA.S3.AA10" 0
"TCGA.S3.AA11" 10
"TCGA.S3.AA12" 10
"TCGA.S3.AA14" 10
"TCGA.S3.AA15" 19
"TCGA.S3.AA17" 10
"TCGA.UL.AAZ6" 10
"TCGA.UU.A93S" 10
"TCGA.V7.A7HQ" 10
"TCGA.W8.A86G" 10
"TCGA.WT.AB41" 10
"TCGA.WT.AB44" 10
"TCGA.XX.A899" 10
"TCGA.XX.A89A" 10
"TCGA.Z7.A8R5" 10
"TCGA.Z7.A8R6" 10
